# Supplementary material for: 2-Amino-4,6-dimethyl­pyrimidinium chloro­acetate
Source: Acta Crystallogr Sect E Struct Rep Online. 2009 Oct 31;65(Pt 11):o2913. doi: 10.1107/S1600536809044444 (PMC2971421; doi:10.1107/S1600536809044444)
Supplement: Supplementary file 1 [file e-65-o2913-sup1.cif]

##############################################################################
###                                                                        ###
###        Electronic paper (Acta Crystallographica Section E)             ###
###                                                                        ###
##############################################################################
#                                                                            #
# This CIF contains the data in a paper accepted for publication in Acta     #
# Crystallographica Section E. It conforms to the requirements of Notes      #
# for Authors for Section E, and has been peer reviewed under the auspices   #
# of the IUCr Commission on Journals.                                        #
#                                                                            #
# Full details of the Crystallographic Information File format               #
# are given in the paper "The Crystallographic Information File (CIF):       #
# a New Standard Archive File for Crystallography" by S. R. Hall, F. H.      #
# Allen and I. D. Brown [Acta Cryst. (1991), A47, 655-685].                  #
#                                                                            #
# The current version of the core CIF dictionary is obtainable from          #
# ftp://ftp.iucr.org/pub/cif_core.dic. The current version number is 2.4.    #
#                                                                            #
# Software is freely available for graphical display of the structure(s) in  #
# this CIF.  For information consult the CIF home page http://www.iucr.org/  #
# cif/home.html                                                              #
#                                                                            #
# This file may be used for bona fide research purposes within the           #
# scientific community so long as proper attribution is given to the journal # 
# article from which it was obtained.                                        #
#                                                                            #
##############################################################################
                                             
data_I
_audit_creation_method     SHELXL-97
_chemical_name_systematic
;
2-Amino-4,6-dimethylpyrimidinium chloroacetate
;
_chemical_name_common     ?
_chemical_formula_moiety     'C6 H10 N3 +, C2 H2 Cl O2 -'
_chemical_formula_sum     'C8 H12 Cl N3 O2'
_chemical_formula_iupac     'C6 H10 N3 +, C2 H2 Cl O2 -'
_chemical_formula_weight     217.66
_chemical_melting_point     ?
_symmetry_cell_setting     Triclinic
_symmetry_space_group_name_H-M     'P -1'
_symmetry_space_group_name_Hall     '-P 1'
loop_
    _symmetry_equiv_pos_as_xyz
    'x, y, z'
    '-x, -y, -z'
_cell_length_a     4.4560(9)
_cell_length_b     12.302(3)
_cell_length_c     19.441(4)
_cell_angle_alpha     92.90(3)
_cell_angle_beta     96.53(3)
_cell_angle_gamma     91.15(3)
_cell_volume     1057.1(4)
_cell_formula_units_Z     4
_cell_measurement_reflns_used     3452
_cell_measurement_theta_min     3.17
_cell_measurement_theta_max     27.48
_cell_measurement_temperature     293(2)
_exptl_crystal_description     block
_exptl_crystal_colour     colourless
_exptl_crystal_size_max     0.20
_exptl_crystal_size_mid     0.15
_exptl_crystal_size_min     0.11
_exptl_crystal_density_diffrn     1.368
_exptl_crystal_density_meas     ?
_exptl_crystal_density_method     'not measured'
_exptl_crystal_F_000     456
_exptl_absorpt_coefficient_mu     0.341
_exptl_absorpt_correction_type     none
_exptl_absorpt_process_details     ?
_exptl_absorpt_correction_T_min     ?
_exptl_absorpt_correction_T_max     ?
_exptl_special_details
;
;
_diffrn_ambient_temperature     293(2)
_diffrn_radiation_type     MoK\a
_diffrn_radiation_wavelength     0.71073
_diffrn_radiation_source     'fine-focus sealed tube'
_diffrn_radiation_monochromator     graphite
_diffrn_measurement_device_type     'Bruker SMART CCD'
_diffrn_measurement_method     \w
_diffrn_detector_area_resol_mean     ?
_diffrn_reflns_number     10303
_diffrn_reflns_av_R_equivalents     0.0283
_diffrn_reflns_av_sigmaI/netI     0.0394
_diffrn_reflns_theta_min     3.17
_diffrn_reflns_theta_max     27.48
_diffrn_reflns_theta_full     27.48
_diffrn_measured_fraction_theta_max     0.982
_diffrn_measured_fraction_theta_full     0.982
_diffrn_reflns_limit_h_min     -5
_diffrn_reflns_limit_h_max     5
_diffrn_reflns_limit_k_min     -15
_diffrn_reflns_limit_k_max     15
_diffrn_reflns_limit_l_min     -25
_diffrn_reflns_limit_l_max     25
_diffrn_standards_number     ?
_diffrn_standards_interval_count     ?
_diffrn_standards_interval_time     ?
_diffrn_standards_decay_%     ?
_refine_special_details
;
Refinement of <i>F</i>^2^ against ALL reflections. The weighted <i>R</i>-factor
<i>wR</i> and goodness of fit <i>S</i> are based on <i>F</i>^2^, conventional
<i>R</i>-factors <i>R</i> are based on <i>F</i>, with <i>F</i> set to zero for
negative <i>F</i>^2^. The threshold expression of <i>F</i>^2^ >
\s(<i>F</i>^2^) is used only for calculating <i>R</i>-factors(gt) <i>etc</i>.
and is not relevant to the choice of reflections for refinement.
<i>R</i>-factors based on <i>F</i>^2^ are statistically about twice as large
as those based on <i>F</i>, and <i>R</i>- factors based on ALL data will be
even larger.
;
_reflns_number_total     4761
_reflns_number_gt     3452
_reflns_threshold_expression     I>2\s(I)
_refine_ls_structure_factor_coef     Fsqd
_refine_ls_matrix_type     full
_refine_ls_R_factor_all     0.0727
_refine_ls_R_factor_gt     0.0546
_refine_ls_wR_factor_gt     0.1754
_refine_ls_wR_factor_ref     0.1952
_refine_ls_goodness_of_fit_ref     1.075
_refine_ls_restrained_S_all     1.075
_refine_ls_number_reflns     4761
_refine_ls_number_parameters     253
_refine_ls_number_restraints     0
_refine_ls_hydrogen_treatment     constr
_refine_ls_weighting_scheme     calc
_refine_ls_weighting_details
         'calc w=1/[\s^2^(Fo^2^)+(0.1056P)^2^+0.3945P] where P=(Fo^2^+2Fc^2^)/3'
_atom_sites_solution_hydrogens     geom
_atom_sites_solution_primary     direct
_atom_sites_solution_secondary     difmap
_refine_ls_shift/su_max     0.000
_refine_ls_shift/su_mean     0.000
_refine_diff_density_max     0.416
_refine_diff_density_min     -0.428
_refine_ls_extinction_method     none
_refine_ls_extinction_coef     ?
loop_
    _atom_type_symbol
    _atom_type_description
    _atom_type_scat_dispersion_real
    _atom_type_scat_dispersion_imag
    _atom_type_scat_source
    'C' 'C' 0.0033 0.0016
                         'International Tables Vol C Tables 4.2.6.8 and 6.1.1.4'
    'H' 'H' 0.0000 0.0000
                         'International Tables Vol C Tables 4.2.6.8 and 6.1.1.4'
    'N' 'N' 0.0061 0.0033
                         'International Tables Vol C Tables 4.2.6.8 and 6.1.1.4'
    'O' 'O' 0.0106 0.0060
                         'International Tables Vol C Tables 4.2.6.8 and 6.1.1.4'
    'Cl' 'Cl' 0.1484 0.1585
                         'International Tables Vol C Tables 4.2.6.8 and 6.1.1.4'
_computing_data_collection     'SMART (Bruker, 1997)'
_computing_cell_refinement     'SAINT (Bruker, 1997)'
_computing_data_reduction     'SAINT (Bruker, 1997)'
_computing_structure_solution     'SHELXS97 (Sheldrick, 2008)'
_computing_structure_refinement     'SHELXL97 (Sheldrick, 2008)'
_computing_molecular_graphics     'SHELXTL (Sheldrick, 2008)'
_computing_publication_material     'SHELXTL (Sheldrick, 2008)'
loop_
    _atom_site_type_symbol
    _atom_site_label
    _atom_site_fract_x
    _atom_site_fract_y
    _atom_site_fract_z
    _atom_site_U_iso_or_equiv
    _atom_site_adp_type
    _atom_site_calc_flag
    _atom_site_refinement_flags
    _atom_site_occupancy
    _atom_site_disorder_assembly
    _atom_site_disorder_group
    Cl Cl1 0.92264(17) 0.01264(6) 0.17209(4) 0.0623(2) Uani d . 1 . .
    O O4 0.7689(5) 0.14297(17) -0.00572(10) 0.0681(6) Uani d . 1 . .
    C C16 0.8811(6) 0.13347(19) 0.05672(13) 0.0463(5) Uani d . 1 . .
    O O3 1.0794(5) 0.19170(18) 0.08873(11) 0.0742(7) Uani d . 1 . .
    C C15 0.7353(7) 0.0407(2) 0.09016(14) 0.0616(7) Uani d . 1 . .
    H H15A 0.7320 -0.0243 0.0596 0.074 Uiso calc R 1 . .
    H H15B 0.5276 0.0584 0.0954 0.074 Uiso calc R 1 . .
    Cl Cl2 0.8148(2) 0.60659(7) 0.34169(5) 0.0862(3) Uani d . 1 . .
    O O2 0.9854(5) 0.38470(15) 0.37047(10) 0.0594(5) Uani d . 1 . .
    C C14 0.8160(6) 0.4192(2) 0.41493(13) 0.0497(6) Uani d . 1 . .
    O O1 0.7445(6) 0.36870(18) 0.46320(12) 0.0798(7) Uani d . 1 . .
    C C13 0.6862(8) 0.5308(2) 0.40795(16) 0.0632(7) Uani d . 1 . .
    H H13A 0.7342 0.5722 0.4518 0.076 Uiso calc R 1 . .
    H H13B 0.4680 0.5230 0.3993 0.076 Uiso calc R 1 . .
    N N5 0.1724(4) 0.18552(15) 0.37450(10) 0.0418(4) Uani d . 1 . .
    H H5A 0.1093 0.2511 0.3762 0.050 Uiso calc R 1 . .
    N N6 0.1954(5) 0.01175(16) 0.42234(10) 0.0467(5) Uani d . 1 . .
    C C10 0.1065(6) 0.11536(19) 0.42261(12) 0.0436(5) Uani d . 1 . .
    C C9 0.4323(6) 0.0461(2) 0.32177(13) 0.0502(6) Uani d . 1 . .
    H H9A 0.5446 0.0210 0.2870 0.060 Uiso calc R 1 . .
    C C12 0.3572(6) -0.02223(19) 0.37232(13) 0.0477(5) Uani d . 1 . .
    C C8 0.3363(5) 0.15178(19) 0.32440(12) 0.0430(5) Uani d . 1 . .
    N N4 -0.0552(6) 0.15065(18) 0.47176(12) 0.0610(6) Uani d . 1 . .
    H H4A -0.1012 0.1075 0.5026 0.073 Uiso calc R 1 . .
    H H4B -0.1145 0.2167 0.4729 0.073 Uiso calc R 1 . .
    C C7 0.4002(7) 0.2310(2) 0.27171(13) 0.0554(6) Uani d . 1 . .
    H H7A 0.3149 0.2998 0.2829 0.083 Uiso calc R 1 . .
    H H7B 0.3119 0.2038 0.2266 0.083 Uiso calc R 1 . .
    H H7C 0.6146 0.2402 0.2718 0.083 Uiso calc R 1 . .
    C C11 0.4550(8) -0.1383(2) 0.37303(18) 0.0689(8) Uani d . 1 . .
    H H11A 0.3841 -0.1721 0.4118 0.103 Uiso calc R 1 . .
    H H11B 0.6715 -0.1400 0.3770 0.103 Uiso calc R 1 . .
    H H11C 0.3719 -0.1768 0.3308 0.103 Uiso calc R 1 . .
    N N2 0.0615(5) 0.69331(16) 0.07225(10) 0.0457(5) Uani d . 1 . .
    H H2A 0.1088 0.7470 0.0486 0.055 Uiso calc R 1 . .
    N N3 -0.2359(5) 0.53279(17) 0.07940(11) 0.0489(5) Uani d . 1 . .
    C C6 -0.0956(6) 0.5215(2) 0.14272(13) 0.0493(6) Uani d . 1 . .
    N N1 -0.2951(5) 0.63311(18) -0.01745(11) 0.0566(6) Uani d . 1 . .
    H H1A -0.4349 0.5876 -0.0354 0.068 Uiso calc R 1 . .
    H H1B -0.2464 0.6878 -0.0401 0.068 Uiso calc R 1 . .
    C C4 -0.1547(5) 0.61899(19) 0.04524(12) 0.0443(5) Uani d . 1 . .
    C C2 0.2013(5) 0.6821(2) 0.13654(13) 0.0472(5) Uani d . 1 . .
    C C3 0.1249(6) 0.5956(2) 0.17351(14) 0.0520(6) Uani d . 1 . .
    H H3B 0.2183 0.5868 0.2181 0.062 Uiso calc R 1 . .
    C C1 0.4302(6) 0.7682(2) 0.16441(15) 0.0594(7) Uani d . 1 . .
    H H1C 0.4485 0.8204 0.1300 0.089 Uiso calc R 1 . .
    H H1D 0.6220 0.7355 0.1759 0.089 Uiso calc R 1 . .
    H H1E 0.3673 0.8039 0.2052 0.089 Uiso calc R 1 . .
    C C5 -0.1883(8) 0.4234(2) 0.17923(16) 0.0657(8) Uani d . 1 . .
    H H5B -0.3422 0.3821 0.1499 0.099 Uiso calc R 1 . .
    H H5C -0.2654 0.4466 0.2216 0.099 Uiso calc R 1 . .
    H H5D -0.0162 0.3788 0.1896 0.099 Uiso calc R 1 . .
loop_
    _atom_site_aniso_label
    _atom_site_aniso_U_11
    _atom_site_aniso_U_22
    _atom_site_aniso_U_33
    _atom_site_aniso_U_12
    _atom_site_aniso_U_13
    _atom_site_aniso_U_23
    Cl1 0.0689(4) 0.0673(4) 0.0516(4) -0.0052(3) 0.0041(3) 0.0202(3)
    O4 0.0883(15) 0.0633(12) 0.0497(11) -0.0230(11) -0.0076(10) 0.0170(9)
    C16 0.0500(13) 0.0415(12) 0.0478(13) -0.0017(10) 0.0065(10) 0.0057(10)
    O3 0.0887(15) 0.0727(14) 0.0573(12) -0.0334(12) -0.0100(11) 0.0213(10)
    C15 0.0666(17) 0.0649(17) 0.0515(15) -0.0184(14) -0.0035(12) 0.0182(13)
    Cl2 0.1195(7) 0.0527(4) 0.0972(7) 0.0286(4) 0.0432(5) 0.0302(4)
    O2 0.0773(13) 0.0450(10) 0.0609(11) 0.0132(9) 0.0229(10) 0.0130(8)
    C14 0.0569(14) 0.0407(12) 0.0512(14) 0.0017(11) 0.0031(11) 0.0057(10)
    O1 0.1139(19) 0.0612(13) 0.0750(14) 0.0228(12) 0.0437(13) 0.0261(11)
    C13 0.0779(19) 0.0520(15) 0.0638(17) 0.0163(14) 0.0193(14) 0.0105(13)
    N5 0.0532(11) 0.0323(9) 0.0405(10) 0.0009(8) 0.0054(8) 0.0097(7)
    N6 0.0617(12) 0.0356(10) 0.0449(10) 0.0052(9) 0.0101(9) 0.0118(8)
    C10 0.0554(13) 0.0375(11) 0.0387(11) 0.0014(10) 0.0054(9) 0.0096(9)
    C9 0.0628(15) 0.0461(13) 0.0436(12) 0.0069(11) 0.0116(11) 0.0071(10)
    C12 0.0581(14) 0.0393(12) 0.0463(13) 0.0068(10) 0.0044(10) 0.0076(9)
    C8 0.0476(12) 0.0429(12) 0.0383(11) -0.0006(9) 0.0008(9) 0.0096(9)
    N4 0.0932(17) 0.0420(11) 0.0545(13) 0.0128(11) 0.0300(12) 0.0158(9)
    C7 0.0702(16) 0.0512(14) 0.0475(13) -0.0013(12) 0.0140(12) 0.0159(11)
    C11 0.094(2) 0.0426(14) 0.074(2) 0.0197(14) 0.0196(17) 0.0118(13)
    N2 0.0515(11) 0.0420(10) 0.0458(11) -0.0001(9) 0.0120(8) 0.0094(8)
    N3 0.0563(12) 0.0423(10) 0.0505(12) 0.0016(9) 0.0129(9) 0.0112(9)
    C6 0.0574(14) 0.0451(12) 0.0490(13) 0.0119(11) 0.0147(11) 0.0138(10)
    N1 0.0679(14) 0.0504(12) 0.0507(12) -0.0145(11) 0.0014(10) 0.0147(9)
    C4 0.0480(12) 0.0426(12) 0.0443(12) 0.0013(10) 0.0116(10) 0.0070(9)
    C2 0.0444(12) 0.0497(13) 0.0494(13) 0.0098(10) 0.0111(10) 0.0051(10)
    C3 0.0547(14) 0.0561(14) 0.0472(13) 0.0110(12) 0.0089(11) 0.0118(11)
    C1 0.0571(15) 0.0599(16) 0.0599(16) 0.0006(13) 0.0025(12) 0.0015(13)
    C5 0.085(2) 0.0530(15) 0.0628(17) 0.0037(14) 0.0126(15) 0.0231(13)
_geom_special_details
;
All e.s.d.'s (except the e.s.d. in the dihedral angle between two l.s. planes)
are estimated using the full covariance matrix. The cell e.s.d.'s are taken
into account individually in the estimation of e.s.d.'s in distances, angles
and torsion angles; correlations between e.s.d.'s in cell parameters are only
used when they are defined by crystal symmetry. An approximate (isotropic)
treatment of cell e.s.d.'s is used for estimating e.s.d.'s involving l.s.
planes.
;
loop_
    _geom_bond_atom_site_label_1
    _geom_bond_atom_site_label_2
    _geom_bond_site_symmetry_2
    _geom_bond_distance
    _geom_bond_publ_flag
    Cl1 C15 . 1.766(3) ?
    O4 C16 . 1.271(3) ?
    C16 O3 . 1.219(3) ?
    C16 C15 . 1.512(3) ?
    C15 H15A . 0.9700 ?
    C15 H15B . 0.9700 ?
    Cl2 C13 . 1.767(3) ?
    O2 C14 . 1.273(3) ?
    C14 O1 . 1.220(3) ?
    C14 C13 . 1.507(4) ?
    C13 H13A . 0.9700 ?
    C13 H13B . 0.9700 ?
    N5 C8 . 1.337(3) ?
    N5 C10 . 1.356(3) ?
    N5 H5A . 0.8600 ?
    N6 C12 . 1.331(3) ?
    N6 C10 . 1.342(3) ?
    C10 N4 . 1.322(3) ?
    C9 C8 . 1.378(4) ?
    C9 C12 . 1.389(3) ?
    C9 H9A . 0.9300 ?
    C12 C11 . 1.501(4) ?
    C8 C7 . 1.495(3) ?
    N4 H4A . 0.8600 ?
    N4 H4B . 0.8600 ?
    C7 H7A . 0.9600 ?
    C7 H7B . 0.9600 ?
    C7 H7C . 0.9600 ?
    C11 H11A . 0.9600 ?
    C11 H11B . 0.9600 ?
    C11 H11C . 0.9600 ?
    N2 C2 . 1.347(3) ?
    N2 C4 . 1.357(3) ?
    N2 H2A . 0.8600 ?
    N3 C6 . 1.331(3) ?
    N3 C4 . 1.344(3) ?
    C6 C3 . 1.389(4) ?
    C6 C5 . 1.505(3) ?
    N1 C4 . 1.326(3) ?
    N1 H1A . 0.8600 ?
    N1 H1B . 0.8600 ?
    C2 C3 . 1.372(4) ?
    C2 C1 . 1.493(4) ?
    C3 H3B . 0.9300 ?
    C1 H1C . 0.9600 ?
    C1 H1D . 0.9600 ?
    C1 H1E . 0.9600 ?
    C5 H5B . 0.9600 ?
    C5 H5C . 0.9600 ?
    C5 H5D . 0.9600 ?
loop_
    _geom_angle_atom_site_label_1
    _geom_angle_atom_site_label_2
    _geom_angle_atom_site_label_3
    _geom_angle_site_symmetry_1
    _geom_angle_site_symmetry_3
    _geom_angle
    _geom_angle_publ_flag
    O3 C16 O4 . . 126.0(2) ?
    O3 C16 C15 . . 121.5(2) ?
    O4 C16 C15 . . 112.5(2) ?
    C16 C15 Cl1 . . 113.42(19) ?
    C16 C15 H15A . . 108.9 ?
    Cl1 C15 H15A . . 108.9 ?
    C16 C15 H15B . . 108.9 ?
    Cl1 C15 H15B . . 108.9 ?
    H15A C15 H15B . . 107.7 ?
    O1 C14 O2 . . 125.4(2) ?
    O1 C14 C13 . . 116.1(2) ?
    O2 C14 C13 . . 118.5(2) ?
    C14 C13 Cl2 . . 115.3(2) ?
    C14 C13 H13A . . 108.5 ?
    Cl2 C13 H13A . . 108.5 ?
    C14 C13 H13B . . 108.5 ?
    Cl2 C13 H13B . . 108.5 ?
    H13A C13 H13B . . 107.5 ?
    C8 N5 C10 . . 119.4(2) ?
    C8 N5 H5A . . 120.3 ?
    C10 N5 H5A . . 120.3 ?
    C12 N6 C10 . . 117.6(2) ?
    N4 C10 N6 . . 118.5(2) ?
    N4 C10 N5 . . 118.3(2) ?
    N6 C10 N5 . . 123.2(2) ?
    C8 C9 C12 . . 118.4(2) ?
    C8 C9 H9A . . 120.8 ?
    C12 C9 H9A . . 120.8 ?
    N6 C12 C9 . . 121.8(2) ?
    N6 C12 C11 . . 116.7(2) ?
    C9 C12 C11 . . 121.5(2) ?
    N5 C8 C9 . . 119.7(2) ?
    N5 C8 C7 . . 117.8(2) ?
    C9 C8 C7 . . 122.5(2) ?
    C10 N4 H4A . . 120.0 ?
    C10 N4 H4B . . 120.0 ?
    H4A N4 H4B . . 120.0 ?
    C8 C7 H7A . . 109.5 ?
    C8 C7 H7B . . 109.5 ?
    H7A C7 H7B . . 109.5 ?
    C8 C7 H7C . . 109.5 ?
    H7A C7 H7C . . 109.5 ?
    H7B C7 H7C . . 109.5 ?
    C12 C11 H11A . . 109.5 ?
    C12 C11 H11B . . 109.5 ?
    H11A C11 H11B . . 109.5 ?
    C12 C11 H11C . . 109.5 ?
    H11A C11 H11C . . 109.5 ?
    H11B C11 H11C . . 109.5 ?
    C2 N2 C4 . . 119.3(2) ?
    C2 N2 H2A . . 120.4 ?
    C4 N2 H2A . . 120.4 ?
    C6 N3 C4 . . 117.5(2) ?
    N3 C6 C3 . . 122.1(2) ?
    N3 C6 C5 . . 116.2(2) ?
    C3 C6 C5 . . 121.7(2) ?
    C4 N1 H1A . . 120.0 ?
    C4 N1 H1B . . 120.0 ?
    H1A N1 H1B . . 120.0 ?
    N1 C4 N3 . . 118.6(2) ?
    N1 C4 N2 . . 118.3(2) ?
    N3 C4 N2 . . 123.1(2) ?
    N2 C2 C3 . . 119.7(2) ?
    N2 C2 C1 . . 116.9(2) ?
    C3 C2 C1 . . 123.4(2) ?
    C2 C3 C6 . . 118.4(2) ?
    C2 C3 H3B . . 120.8 ?
    C6 C3 H3B . . 120.8 ?
    C2 C1 H1C . . 109.5 ?
    C2 C1 H1D . . 109.5 ?
    H1C C1 H1D . . 109.5 ?
    C2 C1 H1E . . 109.5 ?
    H1C C1 H1E . . 109.5 ?
    H1D C1 H1E . . 109.5 ?
    C6 C5 H5B . . 109.5 ?
    C6 C5 H5C . . 109.5 ?
    H5B C5 H5C . . 109.5 ?
    C6 C5 H5D . . 109.5 ?
    H5B C5 H5D . . 109.5 ?
    H5C C5 H5D . . 109.5 ?
loop_
    _geom_hbond_atom_site_label_D
    _geom_hbond_atom_site_label_H
    _geom_hbond_atom_site_label_A
    _geom_hbond_site_symmetry_A
    _geom_hbond_distance_DH
    _geom_hbond_distance_HA
    _geom_hbond_distance_DA
    _geom_hbond_angle_DHA
    N1 H1A N3 2_465 0.86 2.14 2.999(3) 177
    N1 H1B O3 2_665 0.86 1.98 2.830(3) 173
    N2 H2A O4 2_665 0.86 1.74 2.593(3) 175
    N4 H4A N6 2_556 0.86 2.19 3.046(3) 175
    N4 H4B O1 1_455 0.86 2.00 2.851(3) 173
    N5 H5A O2 1_455 0.86 1.75 2.606(3) 174
    C1 H1C O4 2_665 0.96 2.56 3.355(4) 140
    C7 H7A O2 1_455 0.96 2.57 3.355(4) 139
data_global
_journal_date_recd_electronic     2009-10-23
_journal_date_accepted     2009-10-26
_journal_name_full     'Acta Crystallographica, Section E'
_journal_year     2009
_journal_volume     65
_journal_issue     11
_journal_page_first     o2913
_journal_page_last     o2913
_journal_paper_category     QO
_journal_coeditor_code     HB5174
_publ_contact_author_name     'Fang-Fang Jian'
_publ_contact_author_address
;
Microscale Science Institute , Weifang University,
Weifang 261061,
People's Republic of China
;
_publ_contact_author_email     ffjian2008@163.com
_publ_contact_author_fax     '86-0536-8785802'
_publ_contact_author_phone     '86-0536-8785802'
_publ_section_title
;
2-Amino-4,6-dimethylpyrimidinium chloroacetate
;
loop_
    _publ_author_name
    _publ_author_address
    'Cui-Hua Lin'
;
Microscale Science Institute,
Department of Chemistry and Chemical Engineering,
Weifang University,
Weifang 261061,
People's Republic of China
;
    'Nai-Sheng Liu'
;
Journal Editorial Department,
Weifang University,
Weifang 261061,
People's Republic of China
;
    'Fang-Fang Jian'
;
Microscale Science Institute,
Weifang University,
Weifang 261061,
People's Republic of China
;
