# Supplementary material for: 2-Amino-4,6-dimethyl­pyrimidinium chloro­acetate
Source: Acta Crystallogr Sect E Struct Rep Online. 2009 Oct 31;65(Pt 11):o2913. doi: 10.1107/S1600536809044444 (PMC2971421; doi:10.1107/S1600536809044444)
Supplement: Supplementary file 2 [file e-65-o2913-Isup2.hkl]

# 
# h,k,l, Fc-squared, Fo-squared, sigma(Fo-squared) and status flag 
# 
data_I
_shelx_title ' wf09223 in P-1' 
_shelx_refln_list_code          4 
_shelx_F_calc_maximum      155.21 
_exptl_crystal_F_000       456.00 
_reflns_d_resolution_high  0.7701 
 
loop_ 
 _symmetry_equiv_pos_as_xyz 
 'x, y, z' 
 '-x, -y, -z' 
 
_cell_length_a     4.4560 
_cell_length_b    12.3020 
_cell_length_c    19.4410 
_cell_angle_alpha  92.902 
_cell_angle_beta   96.528 
_cell_angle_gamma  91.151 
 
_shelx_F_squared_multiplier     1.000 
 
loop_ 
 _refln_index_h 
 _refln_index_k 
 _refln_index_l 
 _refln_F_squared_calc 
 _refln_F_squared_meas 
 _refln_F_squared_sigma 
 _refln_observed_status 
   1   0   0     5645.00     5922.32    133.08 o 
   2   0   0      568.34      497.31      7.79 o 
   3   0   0      159.02      213.78      8.02 o 
   4   0   0       30.40       38.32      1.35 o 
   5   0   0        0.32        0.34      0.56 o 
  -5   1   0       34.99       37.41      1.42 o 
  -4   1   0       21.26       22.62      1.27 o 
  -3   1   0        9.36       18.43      0.88 o 
  -2   1   0      637.35      489.25      8.79 o 
  -1   1   0      186.68      219.12      4.64 o 
   1   1   0      317.50      305.81      3.32 o 
   2   1   0     1087.45     1142.07     19.21 o 
   3   1   0       55.64       42.96      1.62 o 
   4   1   0       27.62       17.78      1.21 o 
   5   1   0        0.99        1.58      0.83 o 
  -5   2   0       10.04        9.43      1.13 o 
  -4   2   0        0.08        0.35      0.49 o 
  -3   2   0        1.69        8.31      0.64 o 
  -2   2   0       93.93       93.69      2.41 o 
  -1   2   0       46.48       58.09      1.84 o 
   0   2   0     2487.28     2537.02     53.80 o 
   1   2   0     1066.64     1076.04     27.01 o 
   2   2   0      301.63      330.82      4.14 o 
   3   2   0       61.47       74.04      1.79 o 
   4   2   0        0.11        0.28      0.32 o 
   5   2   0        1.62        0.74      0.64 o 
  -5   3   0        5.76        6.21      0.86 o 
  -4   3   0        0.05        0.69      0.73 o 
  -3   3   0        1.41        0.74      0.59 o 
  -2   3   0       50.23       56.42      3.24 o 
  -1   3   0      373.48      360.35      8.85 o 
   0   3   0      164.26      152.90      2.75 o 
   1   3   0      315.31      335.12      3.76 o 
   2   3   0       18.78       19.24      0.62 o 
   3   3   0       16.17       17.46      1.68 o 
   4   3   0       12.18       10.10      1.13 o 
   5   3   0        0.00       -0.35      2.28 o 
  -5   4   0        0.05       -0.09      0.54 o 
  -4   4   0       30.08       25.29      1.26 o 
  -3   4   0       90.70       87.24      2.62 o 
  -2   4   0       40.06       57.30      2.45 o 
  -1   4   0     2453.23     2835.17     67.96 o 
   0   4   0     1362.43     1380.52     22.30 o 
   1   4   0       10.25        9.71      1.10 o 
   2   4   0      712.24      655.17      8.68 o 
   3   4   0       58.86       66.40      1.55 o 
   4   4   0       20.85       20.67      0.98 o 
   5   4   0        1.01        1.05      1.58 o 
  -5   5   0       34.20       34.43      1.82 o 
  -4   5   0       16.07       15.98      2.61 o 
  -3   5   0       69.37       76.64      2.03 o 
  -2   5   0      114.30      121.96      4.38 o 
  -1   5   0      751.95      793.11     15.52 o 
   0   5   0     6468.30     6536.31    156.64 o 
   1   5   0      417.25      396.45      5.77 o 
   2   5   0       12.42       15.66      0.56 o 
   3   5   0       13.54       14.04      0.83 o 
   4   5   0        0.01        0.35      0.56 o 
   5   5   0        1.06        1.40      1.66 o 
  -5   6   0        7.68        6.99      3.67 o 
  -4   6   0       74.44       78.78      3.30 o 
  -3   6   0       64.02       76.79     15.77 o 
  -2   6   0      243.73      214.74      6.83 o 
  -1   6   0      489.96      505.31     10.07 o 
   0   6   0      854.81      919.57     14.83 o 
   1   6   0       19.72        3.23      0.33 o 
   2   6   0      125.29      134.50      2.05 o 
   3   6   0       18.26       16.23      1.69 o 
   4   6   0       30.20       25.39      2.85 o 
   5   6   0        1.78        3.15      3.15 o 
  -5   7   0        0.12        0.50      1.11 o 
  -4   7   0        8.43       11.45      1.48 o 
  -3   7   0       25.25       20.76      2.37 o 
  -1   7   0      177.25      169.87      3.81 o 
   0   7   0      652.48      710.73     11.77 o 
   1   7   0      385.69      340.60     24.85 o 
   2   7   0        5.74       12.98      0.73 o 
   3   7   0        6.78        5.48      0.63 o 
   4   7   0        0.86        0.60      0.43 o 
   5   7   0        0.08        0.94      1.47 o 
  -5   8   0        8.94        3.49      3.77 o 
  -4   8   0       78.00       73.52      4.67 o 
  -2   8   0       19.74       21.11      2.45 o 
  -1   8   0        3.68        5.98      1.65 o 
   0   8   0      972.39      942.09     16.07 o 
   1   8   0      438.74      433.32     12.02 o 
   2   8   0       76.02       68.96      2.45 o 
   3   8   0       21.64       16.32      0.83 o 
   4   8   0        3.48        2.84      1.72 o 
  -4   9   0        2.20        0.86      1.32 o 
  -1   9   0        5.91        4.19      0.99 o 
   0   9   0       87.23       76.97      2.12 o 
   1   9   0        9.99       15.31      1.36 o 
   2   9   0       56.45       57.30      1.58 o 
   3   9   0       15.69       16.65      2.97 o 
   4   9   0        0.01       -1.84      2.45 o 
  -4  10   0        0.36       -0.53      2.10 o 
  -2  10   0      132.29      129.93      5.78 o 
  -1  10   0        0.63        0.08      0.57 o 
   0  10   0      112.18      121.55      4.94 o 
   1  10   0     1500.13     1496.09     30.34 o 
   2  10   0      160.60      176.14      4.92 o 
   3  10   0        8.15        9.05      2.21 o 
   4  10   0        3.87        8.06      3.42 o 
  -4  11   0       10.07       12.67      2.36 o 
  -3  11   0        0.13       -0.53      0.53 o 
  -2  11   0       45.22       39.69      2.37 o 
  -1  11   0      227.98      209.13      6.40 o 
   0  11   0       62.88       64.76      2.31 o 
   1  11   0       27.08       24.96      1.46 o 
   2  11   0       61.03       61.97      2.84 o 
   3  11   0       26.68       24.82      1.58 o 
   4  11   0       13.34       12.79      3.94 o 
  -2  12   0        5.01        4.71      1.17 o 
  -1  12   0       11.05       16.01      1.61 o 
   0  12   0       40.97       52.75      6.40 o 
   1  12   0        7.98        9.47      1.02 o 
   2  12   0        9.66        6.14      1.25 o 
   3  12   0        0.87       -0.44      2.28 o 
  -2  13   0       10.49        8.24      1.75 o 
  -1  13   0       70.19       64.57      5.48 o 
   0  13   0      123.99      137.04      3.81 o 
   1  13   0        0.33        0.83      0.85 o 
   2  13   0        3.57        0.46      0.59 o 
   3  13   0       14.62       11.83      3.85 o 
  -2  14   0        5.20        2.45      1.40 o 
  -1  14   0       16.65       13.91      1.39 o 
   0  14   0       18.44       16.33      1.61 o 
   1  14   0        1.91        2.35      1.02 o 
   2  14   0        8.01        4.59      2.84 o 
  -1  15   0        1.46        0.53      1.21 o 
   0  15   0       10.67       11.69      2.80 o 
   1  15   0       49.35       59.04      2.90 o 
  -1 -15   1        0.45        1.22      1.41 o 
   0 -15   1        0.71        1.95      1.11 o 
   1 -15   1       55.82       53.78      4.29 o 
  -2 -14   1        0.28       -1.07      1.88 o 
  -1 -14   1        3.24        4.50      1.80 o 
   0 -14   1       11.45       12.69      1.70 o 
   1 -14   1        8.63        9.72      1.49 o 
  -3 -13   1       21.22       23.22      6.92 o 
  -2 -13   1        3.13        3.31      0.81 o 
  -1 -13   1       13.25       10.74      1.66 o 
   0 -13   1        5.37        6.13      1.18 o 
   1 -13   1        1.34        0.48      0.76 o 
   2 -13   1       31.11       35.92      2.54 o 
  -3 -12   1       27.75       38.64      4.91 o 
  -2 -12   1       28.87       29.96      1.26 o 
  -1 -12   1       21.30       21.81      1.25 o 
   0 -12   1      125.81      128.17      4.16 o 
   1 -12   1       80.51       72.02      3.85 o 
   2 -12   1       16.42       12.97      1.58 o 
  -4 -11   1        0.00       -2.19      4.64 o 
  -3 -11   1        0.07        0.50      0.71 o 
  -2 -11   1      288.68      317.13      8.60 o 
  -1 -11   1        8.00        5.54      1.09 o 
   0 -11   1       47.50       49.35      3.53 o 
   1 -11   1        2.01        1.66      0.79 o 
   2 -11   1        0.14        1.49      0.96 o 
   3 -11   1       43.74       36.71      1.40 o 
   4 -11   1        8.00        6.01      2.08 o 
  -4 -10   1        2.51        2.89      2.89 o 
  -3 -10   1        0.00       -0.01      0.36 o 
  -2 -10   1      317.13      322.97      6.58 o 
  -1 -10   1      216.46      222.14     11.22 o 
   0 -10   1       40.28       43.91      1.40 o 
   1 -10   1        0.31       -0.09      0.53 o 
   2 -10   1        3.48        2.37      0.96 o 
   4 -10   1       17.92       19.57      3.81 o 
  -4  -9   1        5.13        8.24      2.00 o 
  -3  -9   1        5.35        3.73      0.48 o 
  -2  -9   1       54.03       48.74      1.52 o 
  -1  -9   1      119.01      120.00      2.76 o 
   0  -9   1      146.55      140.40      5.83 o 
   1  -9   1       75.49       82.71      3.15 o 
   2  -9   1        8.30        0.00      0.35 o 
   4  -9   1       22.68       32.10      5.39 o 
  -4  -8   1        3.48        1.95      1.79 o 
  -3  -8   1       95.02       95.13      3.19 o 
  -2  -8   1       64.54       78.69      1.62 o 
  -1  -8   1       23.80       23.82      0.95 o 
   0  -8   1        4.11        4.55      0.63 o 
   1  -8   1       22.45       35.49      1.45 o 
   3  -8   1       68.45       76.31      4.47 o 
   4  -8   1        0.10        0.57      0.60 o 
   5  -8   1        2.94        1.90      1.67 o 
  -5  -7   1        5.75        5.87      3.68 o 
  -4  -7   1        1.43        2.00      1.37 o 
  -3  -7   1      249.72      258.94      6.35 o 
  -2  -7   1       90.28       81.60      1.39 o 
  -1  -7   1      112.71      119.03      2.29 o 
   0  -7   1       94.21       77.44      1.82 o 
   1  -7   1       90.59       68.56     33.86 o 
   3  -7   1        3.73        1.65      0.75 o 
   4  -7   1        4.64        4.53      0.69 o 
   5  -7   1        0.05        0.34      1.25 o 
  -5  -6   1        2.51        3.85      2.10 o 
  -4  -6   1       26.01       31.56      2.95 o 
  -3  -6   1      102.04      101.85      1.75 o 
  -2  -6   1       16.97       25.89      0.65 o 
  -1  -6   1      490.24      459.25      7.13 o 
   0  -6   1     1091.24     1063.63     17.53 o 
   1  -6   1      277.22      283.78      8.24 o 
   2  -6   1       76.53       57.56      2.89 o 
   3  -6   1      172.10      173.23      5.30 o 
   4  -6   1      206.45      209.22      4.69 o 
   5  -6   1        0.05        0.04      0.87 o 
  -5  -5   1        7.14        9.20      2.37 o 
  -4  -5   1        2.52        1.34      0.27 o 
  -3  -5   1        0.40        0.32      0.46 o 
  -2  -5   1       63.74       62.40      1.40 o 
  -1  -5   1      315.11      327.87      4.71 o 
   0  -5   1      272.30      300.20      4.38 o 
   1  -5   1       37.57       39.34      1.93 o 
   2  -5   1     1572.86     1579.48     51.69 o 
   3  -5   1       24.04       19.33      1.58 o 
   4  -5   1        8.33        5.94      0.99 o 
   5  -5   1        3.82        2.39      0.80 o 
  -5  -4   1        0.24       -1.14      1.66 o 
  -4  -4   1       13.05       15.79      1.23 o 
  -3  -4   1       11.22        9.23      0.57 o 
  -2  -4   1      580.48      626.39      9.76 o 
  -1  -4   1      441.69      382.50      4.58 o 
   0  -4   1     1033.05     1062.25     16.35 o 
   1  -4   1        0.96        0.26      0.70 o 
   2  -4   1       96.77      103.47      3.59 o 
   3  -4   1        0.00        0.14      0.55 o 
   4  -4   1      104.15      113.90      2.86 o 
   5  -4   1       20.84       20.31      1.53 o 
  -5  -3   1        6.16        5.43      2.10 o 
  -4  -3   1        1.70        1.48      0.37 o 
  -3  -3   1        0.30        2.30      0.33 o 
  -2  -3   1      380.26      365.78      4.65 o 
  -1  -3   1       27.17       22.49      0.54 o 
   0  -3   1      114.37       58.65      2.18 o 
   1  -3   1      232.38      200.81      5.08 o 
   2  -3   1      560.65      637.62     12.18 o 
   3  -3   1      264.89      209.68      4.07 o 
   4  -3   1        5.87       11.68      1.43 o 
   5  -3   1        0.31        0.45      0.59 o 
  -5  -2   1       49.50       39.55      1.35 o 
  -4  -2   1       77.67       78.55      2.04 o 
  -3  -2   1      673.87      721.29     12.18 o 
  -2  -2   1      931.47     1044.78     26.10 o 
  -1  -2   1      523.18      552.34      7.47 o 
   0  -2   1     1579.17     1594.65     30.32 o 
   2  -2   1       37.22       50.35      1.62 o 
   3  -2   1       43.14       49.64      1.44 o 
   4  -2   1        0.53        0.50      0.59 o 
   5  -2   1        0.17       -0.46      0.79 o 
  -5  -1   1       14.31       13.58      0.79 o 
  -4  -1   1       78.12       84.58      1.75 o 
  -3  -1   1       24.12       31.31      1.14 o 
  -2  -1   1        4.50       10.08      0.64 o 
  -1  -1   1     6108.38     5841.99    403.20 o 
   1  -1   1     1470.71     1365.05     97.12 o 
   2  -1   1        1.17        1.40      0.43 o 
   3  -1   1      242.70      206.86      4.91 o 
   4  -1   1      118.54      117.68      2.95 o 
   5  -1   1        0.86        0.47      0.89 o 
  -5   0   1       28.37       23.56      1.10 o 
  -4   0   1       29.57       29.77      1.57 o 
  -3   0   1       22.11        8.82      0.54 o 
  -2   0   1     1198.30     1230.43     23.34 o 
  -1   0   1      185.36      170.93      2.66 o 
   1   0   1     1043.92     1116.33     16.77 o 
   2   0   1      901.45      849.71     13.59 o 
   3   0   1       54.47       46.31      2.85 o 
   4   0   1       34.74       34.45      1.18 o 
   5   0   1        1.59        2.19      0.63 o 
  -5   1   1        4.11        6.57      0.87 o 
  -4   1   1        0.30        0.67      0.77 o 
  -3   1   1      157.00      133.07      2.48 o 
  -2   1   1      563.04      528.07      9.84 o 
  -1   1   1      761.62      738.89     16.21 o 
   1   1   1      629.46      574.72      7.95 o 
   2   1   1      191.58      161.91      2.99 o 
   3   1   1       17.99       21.35      0.98 o 
   4   1   1       73.36       79.05      2.31 o 
   5   1   1        2.45        3.38      0.89 o 
  -5   2   1        3.40        3.60      0.83 o 
  -4   2   1       10.76       13.69      0.90 o 
  -3   2   1       64.55       71.68      1.58 o 
  -2   2   1       13.14       14.42      2.10 o 
  -1   2   1     9525.83     9333.33    384.14 o 
   0   2   1     4534.80     3811.51    152.05 o 
   1   2   1     4997.04     5477.43    122.22 o 
   2   2   1      789.16      846.41     11.70 o 
   3   2   1       69.91       57.69      2.45 o 
   4   2   1       52.14       60.10      1.79 o 
   5   2   1        0.52        1.53      0.81 o 
  -5   3   1        3.63        4.22      1.25 o 
  -4   3   1       64.73       65.05      2.16 o 
  -3   3   1       85.12       80.66      1.76 o 
  -2   3   1      217.06      233.92      6.31 o 
  -1   3   1      115.12      121.95      2.35 o 
   0   3   1      130.19       61.81      1.66 o 
   1   3   1      272.89      257.72      3.63 o 
   2   3   1      182.14      215.99      3.02 o 
   3   3   1      118.54      112.59      1.87 o 
   4   3   1        3.09        2.40      0.73 o 
   5   3   1        2.88        1.05      1.49 o 
  -5   4   1        5.81        8.56      1.19 o 
  -4   4   1       53.91       64.42      1.89 o 
  -3   4   1       63.51       58.78      1.73 o 
  -2   4   1       46.27       37.24      2.89 o 
  -1   4   1     1356.48     1308.90     27.32 o 
   0   4   1      494.15      487.32     12.09 o 
   1   4   1      811.58      782.13     11.96 o 
   2   4   1     1050.55     1226.06     23.26 o 
   3   4   1      202.93      196.95      3.04 o 
   4   4   1      108.19      104.87      5.60 o 
   5   4   1       24.86       30.14      4.82 o 
  -5   5   1       79.15       76.73      2.53 o 
  -4   5   1       35.01       37.97      1.53 o 
  -3   5   1      101.68       85.50      2.31 o 
  -2   5   1        0.02        1.93      0.96 o 
  -1   5   1      340.35      326.64      6.54 o 
   0   5   1      636.92      615.97     11.69 o 
   1   5   1       65.96       48.31      1.66 o 
   2   5   1      305.77      310.40      4.23 o 
   3   5   1      151.76      172.26      3.48 o 
   4   5   1        0.27        0.90      0.56 o 
   5   5   1        1.79       -0.61      1.49 o 
  -5   6   1       21.52       21.68      1.87 o 
  -4   6   1        9.25       11.21      2.41 o 
  -3   6   1      292.37      274.75      9.81 o 
  -2   6   1      126.22      131.33      6.05 o 
  -1   6   1     1330.24     1414.03     30.85 o 
   0   6   1       77.82       93.61      1.65 o 
   1   6   1      117.88       98.11      6.57 o 
   2   6   1       66.25       56.70      1.17 o 
   3   6   1       24.20       20.75      1.58 o 
   4   6   1        3.65        4.22      0.41 o 
   5   6   1        5.79        7.06      1.89 o 
  -5   7   1        5.12        4.35      3.55 o 
  -4   7   1       10.30       10.77      1.57 o 
  -3   7   1       70.02      110.57      5.61 o 
  -2   7   1        3.30        1.49      1.14 o 
  -1   7   1        2.52        2.80      0.74 o 
   0   7   1      208.23      236.79      3.88 o 
   1   7   1       88.70       93.97      1.85 o 
   2   7   1       29.03       20.84      1.30 o 
   3   7   1       30.18       35.36      0.95 o 
   4   7   1        0.15        0.09      0.37 o 
   5   7   1        3.65        0.86      2.89 o 
  -5   8   1        3.84        2.63      2.19 o 
  -4   8   1       19.41       23.95      2.20 o 
  -1   8   1      932.40      945.61     20.72 o 
   0   8   1      281.69      278.10      4.57 o 
   1   8   1      202.20      190.92      3.76 o 
   2   8   1      166.77      157.09     12.49 o 
   3   8   1        3.66        3.28      0.49 o 
   4   8   1        0.54       -0.32      1.20 o 
  -4   9   1        1.78        1.08      0.92 o 
  -2   9   1       13.15       24.53      2.45 o 
  -1   9   1       97.17       95.33     12.97 o 
   0   9   1       10.87       16.34      0.92 o 
   1   9   1       53.75       58.25      2.62 o 
   2   9   1       19.88       19.77      1.87 o 
   3   9   1        8.67        7.33      0.75 o 
   4   9   1       10.98       12.53      3.50 o 
  -4  10   1        1.99       -1.05      2.28 o 
  -1  10   1      366.12      378.42      8.72 o 
   0  10   1       91.13      105.49      6.71 o 
   1  10   1       97.16       84.90      2.38 o 
   2  10   1      235.23      242.33      8.81 o 
   3  10   1       70.80       71.83      3.27 o 
   4  10   1        0.78        0.70      2.37 o 
  -2  11   1       24.85       30.03      1.62 o 
  -1  11   1       56.30       44.84      1.69 o 
   0  11   1       13.87       13.82      1.09 o 
   1  11   1        7.46        4.09      0.82 o 
   2  11   1        0.52        0.08      0.33 o 
   3  11   1       55.67       54.91      2.94 o 
   4  11   1        0.01        0.26      2.28 o 
  -3  12   1       23.45       19.54      1.23 o 
  -2  12   1       14.72       16.47      2.10 o 
  -1  12   1       15.75       12.54      1.15 o 
   0  12   1      217.68      216.93      4.89 o 
   1  12   1      176.75      190.18      5.16 o 
   2  12   1       83.19       79.67      3.42 o 
   3  12   1       60.71       57.62      4.65 o 
  -2  13   1       96.10       91.55      4.64 o 
  -1  13   1       37.79       35.71      2.45 o 
   0  13   1       20.70       28.45      6.00 o 
   1  13   1       12.55        9.37      1.10 o 
   2  13   1        2.84        2.94      0.72 o 
   3  13   1        2.08        1.40      2.72 o 
  -2  14   1        5.81        2.80      1.58 o 
  -1  14   1        5.49        6.69      1.66 o 
   0  14   1        0.14        0.40      0.77 o 
   1  14   1        5.21        1.86      1.32 o 
   2  14   1        5.52        4.57      1.10 o 
  -1  15   1        3.09        2.20      1.07 o 
   0  15   1        3.50        3.88      1.23 o 
   1  15   1        0.38        0.31      0.79 o 
  -1 -15   2        0.80        0.03      0.90 o 
   0 -15   2        4.65        5.12      1.51 o 
   1 -15   2        5.61        4.26      1.36 o 
  -2 -14   2       10.21       12.39      1.88 o 
  -1 -14   2        2.47        3.65      1.47 o 
   0 -14   2        4.44        4.02      1.22 o 
   1 -14   2       35.02       35.31      3.24 o 
  -3 -13   2        0.20        0.09      2.02 o 
  -2 -13   2        2.30        2.93      1.36 o 
  -1 -13   2        1.62        0.93      0.84 o 
   0 -13   2        0.50        0.79      0.80 o 
   1 -13   2        1.15        2.45      0.96 o 
   2 -13   2        4.63        2.63      0.79 o 
  -3 -12   2        0.25        0.35      2.10 o 
  -2 -12   2       15.66       11.35      1.85 o 
  -1 -12   2       36.73       42.16      3.68 o 
   0 -12   2       14.05       14.23      1.58 o 
   1 -12   2       45.03       46.87      3.07 o 
   2 -12   2      170.79      156.83      4.56 o 
  -4 -11   2        0.00       -0.44      2.45 o 
  -3 -11   2        2.50        1.98      0.82 o 
  -2 -11   2      189.42      185.79      4.69 o 
  -1 -11   2      387.60      387.73      7.54 o 
   0 -11   2       86.42       79.98      7.32 o 
   1 -11   2        1.57        0.96      0.70 o 
   2 -11   2        7.60        6.48      0.70 o 
   3 -11   2        0.31       -1.84      2.02 o 
   4 -11   2        5.85        4.04      1.85 o 
  -4 -10   2        4.04        3.17      1.76 o 
  -3 -10   2        0.57        0.51      1.18 o 
  -2 -10   2        5.48        6.76      2.13 o 
  -1 -10   2       55.09       51.52      1.71 o 
   0 -10   2        4.22        4.32      0.80 o 
   1 -10   2       96.15       86.74      3.33 o 
   2 -10   2       96.64       73.33      2.02 o 
   3 -10   2       24.45       24.81      0.71 o 
   4 -10   2        1.38        3.23      1.70 o 
  -4  -9   2       21.55       24.61      2.59 o 
  -3  -9   2       22.58       27.79      3.03 o 
  -2  -9   2      142.79      151.13      3.48 o 
  -1  -9   2       38.60       39.35      1.30 o 
   0  -9   2        3.53      214.21      8.32 o 
   1  -9   2       72.45       80.61      1.98 o 
   2  -9   2      137.59      135.27      3.24 o 
   3  -9   2        3.26        0.56      0.53 o 
   4  -9   2        0.49       -0.40      1.27 o 
  -4  -8   2       11.10       15.13      2.10 o 
  -3  -8   2      338.85      336.62      9.65 o 
  -2  -8   2      599.98      564.64     11.22 o 
  -1  -8   2       17.98       14.60      0.80 o 
   0  -8   2      420.34      444.08     11.49 o 
   1  -8   2       36.89       32.45      2.50 o 
   2  -8   2       20.30       18.31      0.70 o 
   3  -8   2        6.69        8.06      0.91 o 
   4  -8   2        9.33       12.86      1.92 o 
  -5  -7   2        1.16        2.45      2.10 o 
  -4  -7   2       20.15       13.25      3.09 o 
  -3  -7   2        1.68        2.34      0.42 o 
  -2  -7   2      132.38      134.68      2.57 o 
  -1  -7   2      198.95      185.93      3.06 o 
   0  -7   2        4.58        6.99      0.53 o 
   1  -7   2      353.48      364.63     91.25 o 
   2  -7   2      346.30      341.34     11.04 o 
   3  -7   2       80.11       69.21      3.06 o 
   4  -7   2        1.25        0.92      0.71 o 
   5  -7   2        0.57       -0.61      1.18 o 
  -5  -6   2        0.12       -0.96      1.84 o 
  -4  -6   2        2.34        3.96      1.56 o 
  -3  -6   2       74.91       71.18      2.39 o 
  -2  -6   2      965.60     1016.52     18.94 o 
  -1  -6   2       97.47       68.32      1.70 o 
   0  -6   2     1360.84     1408.90     24.26 o 
   1  -6   2     1992.85     2151.39     95.59 o 
   2  -6   2       18.40       20.24      1.93 o 
   3  -6   2       80.78       72.07      4.18 o 
   4  -6   2        5.79        5.74      1.17 o 
   5  -6   2        3.85        2.00      2.32 o 
  -5  -5   2        0.23       -1.05      1.84 o 
  -4  -5   2        0.25        0.93      1.43 o 
  -3  -5   2       81.68       83.11      4.10 o 
  -2  -5   2      328.12      340.40      4.20 o 
  -1  -5   2      174.63      142.99      2.56 o 
   0  -5   2      290.11      231.16      3.26 o 
   1  -5   2      271.56      337.54      5.49 o 
   2  -5   2       97.50      119.77      4.47 o 
   3  -5   2       50.71       55.54      1.69 o 
   4  -5   2       40.34       43.49      1.79 o 
   5  -5   2        1.47        2.66      1.33 o 
  -5  -4   2        0.11        1.23      1.75 o 
  -4  -4   2        0.05       -0.13      0.20 o 
  -3  -4   2        4.09        4.75      0.35 o 
  -2  -4   2      831.89      918.37     12.08 o 
  -1  -4   2     2006.64     2144.92     37.70 o 
   0  -4   2     2417.09     2631.60     60.55 o 
   1  -4   2      955.37      974.86     29.26 o 
   2  -4   2      243.82      155.87      4.17 o 
   3  -4   2        0.55        0.49      0.53 o 
   4  -4   2        3.54        4.33      0.79 o 
   5  -4   2        1.69        2.10      0.74 o 
  -5  -3   2        0.17       -0.44      1.49 o 
  -4  -3   2       34.73       30.22      1.88 o 
  -3  -3   2       80.63       95.03      1.81 o 
  -2  -3   2      215.36      187.53      2.60 o 
  -1  -3   2     1443.09     1584.42     22.33 o 
   0  -3   2       12.79        4.89      0.39 o 
   2  -3   2      779.90      673.18     22.47 o 
   3  -3   2       90.78      106.45      2.15 o 
   4  -3   2       53.13       46.77      1.70 o 
   5  -3   2        2.67        3.22      0.90 o 
  -5  -2   2       12.61       13.84      2.63 o 
  -4  -2   2        0.62        0.08      0.36 o 
  -3  -2   2      118.18      136.36      2.29 o 
  -2  -2   2      311.98      270.38      4.02 o 
  -1  -2   2      786.51      807.75     36.83 o 
   0  -2   2       92.92      100.84      2.37 o 
   1  -2   2       18.36        9.96      0.70 o 
   2  -2   2      329.43      345.81      8.41 o 
   3  -2   2      236.35      215.51      8.32 o 
   4  -2   2       37.41       45.36      1.60 o 
   5  -2   2       55.01       56.02      2.06 o 
  -5  -1   2        0.10        0.07      0.30 o 
  -4  -1   2        0.08        0.04      0.55 o 
  -3  -1   2      192.28      228.67      5.88 o 
  -2  -1   2      335.64      307.22      4.05 o 
  -1  -1   2     1966.79     1972.14     57.68 o 
   1  -1   2     3486.92     3892.41     67.50 o 
   2  -1   2       19.44       27.74      0.94 o 
   3  -1   2        1.06       -0.13      0.43 o 
   4  -1   2        2.74        0.71      0.52 o 
   5  -1   2        5.34        7.29      1.16 o 
  -5   0   2        0.07        1.66      0.49 o 
  -4   0   2        3.87        2.35      0.76 o 
  -3   0   2      109.35      104.26      2.66 o 
  -2   0   2      439.97      547.04     18.49 o 
  -1   0   2      239.66      262.51      4.82 o 
   1   0   2     2388.70     2665.89     42.49 o 
   2   0   2      587.24      639.68      8.56 o 
   3   0   2       37.03       47.60      1.38 o 
   4   0   2       49.02       44.54      2.00 o 
   5   0   2        2.89        1.44      0.61 o 
  -5   1   2        6.08        6.62      0.78 o 
  -4   1   2       10.29        9.80      0.73 o 
  -3   1   2      241.61      230.13      3.74 o 
  -2   1   2      213.09      156.10      2.86 o 
  -1   1   2     2892.36     3057.69     70.04 o 
   1   1   2    12797.51    12790.60    367.40 o 
   2   1   2       84.83       76.08      1.54 o 
   3   1   2        0.02        0.20      0.50 o 
   4   1   2        2.46        2.77      0.71 o 
   5   1   2        8.55       10.90      1.02 o 
  -5   2   2        0.10        0.55      0.55 o 
  -4   2   2       18.10       20.09      1.14 o 
  -3   2   2      220.71      254.91      5.75 o 
  -2   2   2     1951.65     2063.27     66.85 o 
  -1   2   2    13265.63    12736.70    447.17 o 
   0   2   2      711.97      721.63     11.80 o 
   1   2   2       70.11       74.32      1.41 o 
   2   2   2      249.26      219.28      3.57 o 
   3   2   2       44.52       46.00      2.58 o 
   4   2   2       14.99       12.78      2.23 o 
   5   2   2       31.96       36.56      1.71 o 
  -5   3   2        2.07        1.93      0.75 o 
  -4   3   2        1.69        1.20      0.77 o 
  -3   3   2       19.93       26.38      1.24 o 
  -2   3   2       65.73       77.27      2.63 o 
  -1   3   2       64.08      103.47      2.11 o 
   0   3   2     1573.30     1361.59     26.51 o 
   1   3   2      355.71      299.33      6.09 o 
   2   3   2       93.63      119.32      2.19 o 
   3   3   2       76.70       91.11      1.64 o 
   4   3   2        8.51       12.33      1.08 o 
   5   3   2        7.86        7.92      0.90 o 
  -5   4   2        0.01        0.70      0.73 o 
  -4   4   2       15.60       13.53      1.15 o 
  -3   4   2        9.92       17.26      1.05 o 
  -2   4   2      518.87      483.36     14.81 o 
  -1   4   2     1862.27     1986.34     43.92 o 
   0   4   2     1956.16     1738.69     36.27 o 
   1   4   2      670.26      680.01     12.43 o 
   2   4   2      287.00      318.28      5.17 o 
   3   4   2        0.00        1.47      0.51 o 
   4   4   2       23.89       18.83      1.31 o 
   5   4   2       20.90       18.75      2.72 o 
  -5   5   2        6.16        3.87      1.03 o 
  -4   5   2        3.49        2.82      0.82 o 
  -3   5   2      114.95      125.55      4.73 o 
  -2   5   2      130.72      161.11      3.62 o 
  -1   5   2        7.97       29.12      1.30 o 
   0   5   2      695.51      676.26     12.85 o 
   1   5   2     1205.64     1125.49     18.40 o 
   2   5   2      148.82      140.33      2.88 o 
   3   5   2       28.51       34.43      1.01 o 
   4   5   2        3.58        3.43      0.46 o 
   5   5   2        1.69        1.34      1.58 o 
  -5   6   2        6.78        6.64      1.25 o 
  -4   6   2       47.10       46.16      2.41 o 
  -3   6   2        0.11        4.91      1.58 o 
  -2   6   2        1.19        4.12      1.31 o 
  -1   6   2     1391.90     1416.84     31.04 o 
   0   6   2       53.55       79.32      2.08 o 
   1   6   2        0.75        1.03      0.79 o 
   2   6   2        1.79        0.14      0.40 o 
   3   6   2       19.58       16.50      0.73 o 
   4   6   2        3.44        2.71      0.44 o 
   5   6   2        7.02        0.26      2.02 o 
  -5   7   2       15.74        9.35      6.09 o 
  -4   7   2        3.06        5.46      0.98 o 
  -2   7   2       14.35       18.83      1.39 o 
  -1   7   2        4.70        1.69      0.71 o 
   0   7   2       11.92       11.80      2.02 o 
   1   7   2        6.17        7.37      0.62 o 
   2   7   2       94.24       82.19      2.19 o 
   3   7   2       14.37       19.95      0.82 o 
   4   7   2       29.85       22.57      2.16 o 
   5   7   2       12.50       12.18      5.69 o 
  -5   8   2        0.99        1.30      1.54 o 
  -4   8   2        7.19        9.98      1.49 o 
  -3   8   2        3.56        3.59      1.66 o 
  -2   8   2      100.19      103.47      4.91 o 
  -1   8   2      206.60      220.04     59.44 o 
   0   8   2       51.63       41.84      1.34 o 
   1   8   2       87.73       86.50      1.97 o 
   2   8   2        0.75        0.25      0.50 o 
   3   8   2       12.44       16.88      1.00 o 
   4   8   2       17.54       16.87      5.39 o 
  -4   9   2        0.40        0.98      0.96 o 
  -1   9   2      105.13      140.65     17.74 o 
   0   9   2       50.82       48.64      1.47 o 
   1   9   2       42.19       42.65      1.57 o 
   2   9   2       52.72       47.58      2.29 o 
   3   9   2        5.49        7.67      0.69 o 
   4   9   2        3.66        5.43      4.73 o 
  -1  10   2       14.34       17.70      1.36 o 
   0  10   2      148.89      143.37      3.52 o 
   1  10   2      131.89      123.29      3.43 o 
   2  10   2        1.26        0.54      0.65 o 
   3  10   2        3.79        3.01      0.91 o 
   4  10   2        2.11        5.08      4.91 o 
  -1  11   2       24.17       36.87      2.58 o 
   0  11   2        0.90        2.58      0.86 o 
   1  11   2        3.57        4.03      0.84 o 
   2  11   2        9.94       14.80      1.53 o 
   3  11   2        8.60        6.98      1.02 o 
  -2  12   2        0.16        0.00      0.61 o 
  -1  12   2        2.62        0.88      0.76 o 
   0  12   2      120.92      152.08      6.98 o 
   1  12   2      153.16      159.43      6.64 o 
   2  12   2       19.84       17.10      1.41 o 
   3  12   2       22.72       19.04      1.96 o 
  -2  13   2       16.98       19.36      1.66 o 
  -1  13   2       67.39       67.94      2.94 o 
   0  13   2        0.23       -0.27      0.73 o 
   1  13   2        9.45       10.38      1.27 o 
   2  13   2       23.74       24.25      1.42 o 
   3  13   2       18.02       24.36      4.38 o 
  -2  14   2        1.84        2.04      0.92 o 
  -1  14   2        4.08        7.64      1.70 o 
   0  14   2        5.36        6.16      1.24 o 
   1  14   2        0.21       -0.30      0.83 o 
   2  14   2        1.35        0.51      0.82 o 
  -2  15   2        4.81        6.13      2.10 o 
  -1  15   2        1.60        2.78      1.53 o 
   0  15   2        8.53        1.63      1.46 o 
   1  15   2        3.55        2.43      1.43 o 
  -1 -15   3        2.74        2.51      2.45 o 
   0 -15   3        1.82        1.75      1.88 o 
   1 -15   3        1.46        0.65      1.10 o 
  -2 -14   3       31.25       35.66      3.59 o 
  -1 -14   3       57.71       64.48      4.21 o 
   0 -14   3       85.09       93.19      3.25 o 
   1 -14   3       21.14       26.35      5.56 o 
  -3 -13   3       17.51       24.71      4.38 o 
  -2 -13   3       87.26       93.19      3.11 o 
  -1 -13   3       35.11       32.92      4.25 o 
   0 -13   3        0.72        1.64      1.45 o 
   1 -13   3       55.49       50.29      2.45 o 
   2 -13   3       16.74       15.16      2.89 o 
  -3 -12   3       13.99       13.93      3.59 o 
  -2 -12   3       54.87       58.19      2.98 o 
  -1 -12   3       16.93       14.80      1.23 o 
   0 -12   3        0.05        0.04      0.61 o 
   1 -12   3      147.65      166.46      6.22 o 
   2 -12   3       22.56       28.20     10.16 o 
   3 -12   3        6.02        9.58      2.37 o 
  -4 -11   3        0.04        1.26      1.80 o 
  -3 -11   3        1.59        1.67      1.39 o 
  -2 -11   3       14.45       20.61      1.97 o 
  -1 -11   3        0.74        1.85      1.23 o 
   0 -11   3       66.06       62.40      2.13 o 
   1 -11   3       18.00       14.37      1.14 o 
   2 -11   3       20.36       19.10      0.88 o 
   3 -11   3       18.34       20.84      2.48 o 
   4 -11   3        1.17        0.31      1.38 o 
  -4 -10   3        3.30        2.83      1.97 o 
  -3 -10   3       71.48       71.16      2.91 o 
  -2 -10   3       25.13       23.72      1.04 o 
  -1 -10   3      373.84      398.58     10.38 o 
   0 -10   3        1.90       41.02     27.38 o 
   1 -10   3       19.65       20.36      1.01 o 
   2 -10   3       95.24       89.32      3.42 o 
   3 -10   3        5.81        5.04      1.70 o 
   4 -10   3        0.49        1.71      1.83 o 
  -4  -9   3        7.82        8.47      2.27 o 
  -3  -9   3        0.09        0.87      0.48 o 
  -2  -9   3      148.93      146.95      4.50 o 
  -1  -9   3       52.33       34.16     10.21 o 
   0  -9   3     1014.21     1008.49     22.20 o 
   1  -9   3      170.73      180.46      5.91 o 
   2  -9   3       54.18       63.43      1.75 o 
   3  -9   3       39.12       44.80      3.77 o 
   4  -9   3       24.71       24.85      2.92 o 
  -4  -8   3        0.18       -0.06      1.12 o 
  -3  -8   3      157.52      164.47     14.82 o 
  -2  -8   3     1299.16     1283.95     38.24 o 
  -1  -8   3      209.69      225.05      7.36 o 
   0  -8   3      320.85      317.36     10.60 o 
   1  -8   3      294.02      316.48      6.29 o 
   2  -8   3       56.18       51.82      1.22 o 
   3  -8   3       13.40       11.89      1.73 o 
   4  -8   3       19.95       16.81      2.10 o 
  -5  -7   3        1.82       -0.35      1.75 o 
  -4  -7   3        3.19        2.73      1.53 o 
  -3  -7   3       28.36       23.65      2.14 o 
  -2  -7   3       99.43       89.76      1.86 o 
  -1  -7   3        9.61        6.70      1.27 o 
   0  -7   3      328.64      353.58      6.81 o 
   1  -7   3     1689.78     1710.39     37.91 o 
   2  -7   3       65.90       84.08      1.47 o 
   3  -7   3        7.79        8.22      0.97 o 
   4  -7   3        4.29        2.48      0.90 o 
   5  -7   3        2.98        2.54      2.94 o 
  -5  -6   3        0.19       -0.96      1.84 o 
  -4  -6   3       26.58       35.51      6.88 o 
  -3  -6   3        4.81        4.06      1.36 o 
  -2  -6   3      494.66      482.06      7.51 o 
  -1  -6   3     1237.11      984.62     99.05 o 
   0  -6   3      278.83      323.34      5.75 o 
   1  -6   3        1.51        8.99      0.63 o 
   2  -6   3       52.36       51.96      1.88 o 
   3  -6   3       68.88       59.48      1.47 o 
   4  -6   3       35.32       31.67      1.12 o 
   5  -6   3        4.14        2.10      2.10 o 
  -5  -5   3        0.18        0.09      1.49 o 
  -4  -5   3       49.00       49.33      3.94 o 
  -3  -5   3      177.19      190.27      5.45 o 
  -2  -5   3      222.53      262.88      4.16 o 
  -1  -5   3        6.23        3.45      0.40 o 
   0  -5   3      352.18      389.10      8.15 o 
   1  -5   3      240.12      283.05      4.76 o 
   2  -5   3       85.58      104.52      3.22 o 
   3  -5   3        0.01        0.60      0.47 o 
   4  -5   3        0.60        1.24      0.72 o 
   5  -5   3       52.45       55.93      3.04 o 
  -5  -4   3        9.65        9.11      2.63 o 
  -4  -4   3        0.46        1.58      1.66 o 
  -3  -4   3       42.59       51.14      2.82 o 
  -2  -4   3       14.95       10.36      1.12 o 
  -1  -4   3      949.78      998.64     15.89 o 
   0  -4   3     5027.04     5100.27    138.08 o 
   1  -4   3     4265.60     4492.23    153.23 o 
   2  -4   3      806.22      734.81     13.56 o 
   3  -4   3       22.52       22.29      1.35 o 
   4  -4   3       28.36       27.25      1.37 o 
   5  -4   3       20.97       22.12      1.38 o 
  -5  -3   3        4.66       10.25      2.54 o 
  -4  -3   3        3.58        3.11      0.40 o 
  -3  -3   3       47.99       41.64      0.55 o 
  -2  -3   3       15.89       21.82      1.47 o 
  -1  -3   3      355.09      383.13      4.39 o 
   0  -3   3        5.93        0.78      0.70 o 
   1  -3   3      539.77      552.48     14.72 o 
   2  -3   3      728.35      815.31     15.77 o 
   3  -3   3        4.24        6.81      0.88 o 
   4  -3   3        4.12        5.08      0.85 o 
   5  -3   3        0.30        0.99      0.66 o 
  -5  -2   3        1.79        3.33      1.93 o 
  -4  -2   3       74.27       78.21      1.49 o 
  -3  -2   3      295.29      284.11      3.96 o 
  -2  -2   3        4.33        0.33      0.15 o 
  -1  -2   3      759.75      852.73     23.46 o 
   0  -2   3       54.86       45.66      0.96 o 
   1  -2   3     1226.90     1252.07     35.40 o 
   2  -2   3       49.79       71.19      2.94 o 
   3  -2   3        4.08        2.07      0.58 o 
   4  -2   3       38.39       30.09      1.35 o 
   5  -2   3       21.33       18.52      1.31 o 
  -5  -1   3        0.02        0.54      0.58 o 
  -4  -1   3        0.81        1.50      0.42 o 
  -3  -1   3       40.91       54.09      2.61 o 
  -2  -1   3       42.98       32.50      0.65 o 
  -1  -1   3      452.22      379.05      6.80 o 
   0  -1   3       23.08       22.00      0.65 o 
   1  -1   3        0.16        1.02      0.24 o 
   2  -1   3      411.51      426.90      5.63 o 
   3  -1   3       13.82       10.88      1.22 o 
   4  -1   3        9.97       11.75      1.53 o 
   5  -1   3        0.00        0.28      0.61 o 
  -5   0   3       10.48       10.48      0.96 o 
  -4   0   3        7.03       11.05      0.79 o 
  -3   0   3      111.98      121.19      2.95 o 
  -2   0   3      104.56       94.78      1.75 o 
  -1   0   3     3812.76     3824.48     90.54 o 
   0   0   3      595.39      590.56      9.35 o 
   1   0   3      451.08      455.76      6.38 o 
   2   0   3      993.72     1027.55     14.90 o 
   3   0   3       56.70       45.46      2.19 o 
   4   0   3        0.27        0.74      0.76 o 
   5   0   3        3.07        3.88      1.18 o 
  -5   1   3        0.06       -0.41      0.53 o 
  -4   1   3       72.72       65.24      1.95 o 
  -3   1   3        9.35       13.11      0.75 o 
  -2   1   3       75.49       96.64      2.37 o 
  -1   1   3      520.83      537.24      9.04 o 
   0   1   3      221.82      245.34      3.50 o 
   1   1   3    23426.60    22348.39    770.24 o 
   2   1   3      765.26      691.19      9.29 o 
   3   1   3        3.90        9.85      0.63 o 
   4   1   3       20.46       24.24      1.29 o 
   5   1   3       26.86       32.53      1.35 o 
  -5   2   3       26.44       29.08      1.84 o 
  -4   2   3      153.78      162.59      5.27 o 
  -3   2   3      586.87      641.36     13.36 o 
  -2   2   3      834.18      854.55     16.26 o 
  -1   2   3    24091.56    20225.82    823.02 o 
   0   2   3     2712.30     2611.81     58.01 o 
   1   2   3        2.62        2.16      0.90 o 
   2   2   3      540.51      615.16     10.41 o 
   3   2   3       38.19       31.11      1.61 o 
   4   2   3       10.21       13.15      1.21 o 
   5   2   3       34.97       29.30      1.95 o 
  -5   3   3        0.02        0.21      0.61 o 
  -4   3   3        4.90        3.35      0.72 o 
  -3   3   3        2.35        1.43      0.59 o 
  -2   3   3      398.28      462.59      9.45 o 
  -1   3   3     1079.93     1058.29     24.71 o 
   0   3   3     1135.70     1068.55     20.18 o 
   1   3   3     2783.24     3173.96     62.32 o 
   2   3   3       19.20        7.82      0.60 o 
   3   3   3       17.64       14.29      1.26 o 
   4   3   3        3.69        4.26      0.77 o 
   5   3   3        1.11        0.59      0.62 o 
  -5   4   3        8.79        7.99      1.20 o 
  -4   4   3        1.66        2.46      0.78 o 
  -3   4   3       13.79       12.44      1.40 o 
  -2   4   3      433.96      436.68     13.80 o 
  -1   4   3        1.11       -0.28      0.60 o 
   0   4   3     2227.30     2244.70     50.01 o 
   1   4   3       43.63       50.60      1.12 o 
   2   4   3        2.63        1.19      0.85 o 
   3   4   3       10.33        4.80      0.58 o 
   4   4   3        4.51        5.97      0.60 o 
   5   4   3        3.86       -0.71      1.18 o 
  -5   5   3       17.07       17.09      1.40 o 
  -4   5   3        9.70       12.09      4.26 o 
  -3   5   3       21.73       47.14      3.85 o 
  -2   5   3      286.14      308.99      6.38 o 
  -1   5   3        3.66        0.96      0.56 o 
   0   5   3      826.47      873.14     16.72 o 
   1   5   3       10.92       19.98      0.88 o 
   2   5   3       85.53       83.81      2.59 o 
   3   5   3        7.30        4.21      0.59 o 
   4   5   3        0.74        0.69      0.48 o 
   5   5   3        1.19       -0.09      1.66 o 
  -5   6   3        0.55        0.03      1.23 o 
  -4   6   3      257.10      248.42      6.88 o 
  -3   6   3        7.99        5.96      1.49 o 
  -2   6   3      296.22      340.20     10.34 o 
  -1   6   3      272.91      258.08      5.74 o 
   0   6   3      981.31      825.68     16.56 o 
   1   6   3     4006.14     4136.80    122.97 o 
   2   6   3      304.05      343.63      7.30 o 
   3   6   3       58.14       55.90      1.91 o 
   4   6   3        3.36        2.01      0.60 o 
   5   6   3        0.26       -0.26      3.07 o 
  -5   7   3        1.55        0.49      1.01 o 
  -4   7   3        8.93       10.33      1.61 o 
  -2   7   3      137.69      134.96     20.59 o 
  -1   7   3      265.67      248.30      5.23 o 
   0   7   3       37.50       44.44      1.70 o 
   1   7   3      120.17      139.51      2.49 o 
   2   7   3        2.94        1.20      0.81 o 
   3   7   3        3.02        1.71      0.86 o 
   4   7   3        0.19       -0.34      0.46 o 
  -5   8   3        0.37        0.67      1.16 o 
  -4   8   3        0.28       -0.62      0.77 o 
  -2   8   3       23.54       55.05     35.53 o 
  -1   8   3        0.73       11.06      6.57 o 
   0   8   3       15.16       16.82      1.20 o 
   1   8   3       60.95       55.67      1.43 o 
   2   8   3       39.73       31.09      4.48 o 
   3   8   3        0.39        0.52      0.46 o 
   4   8   3        2.55        1.71      0.51 o 
  -4   9   3        5.69        4.21      1.93 o 
  -3   9   3       39.88       40.91      3.24 o 
  -1   9   3       93.96       89.43      8.02 o 
   0   9   3      258.29      286.30      5.34 o 
   1   9   3      154.65      160.46      3.56 o 
   2   9   3        0.24        0.99      0.84 o 
   3   9   3        7.76        4.57      1.83 o 
   4   9   3       20.30       23.66      4.21 o 
  -2  10   3       47.33       58.44      3.94 o 
  -1  10   3       11.17       12.88      1.36 o 
   0  10   3       24.12       20.04      1.19 o 
   1  10   3       24.69       30.88      1.97 o 
   2  10   3        3.90        2.66      0.69 o 
   3  10   3       13.99       11.92      1.34 o 
   4  10   3        0.70        0.44      2.19 o 
  -4  11   3       23.48       29.96      4.12 o 
  -2  11   3       31.69       32.68      3.77 o 
  -1  11   3       66.28       58.59      2.45 o 
   0  11   3        4.62        3.58      1.14 o 
   1  11   3       59.42       61.60      2.60 o 
   2  11   3       99.69      106.69      2.97 o 
   3  11   3        0.91        0.64      0.69 o 
  -2  12   3        9.06        1.40      2.89 o 
  -1  12   3       21.14       17.89      1.84 o 
   0  12   3      360.76      361.57      7.74 o 
   1  12   3       47.75       53.72      3.24 o 
   2  12   3        8.99       11.23      2.30 o 
   3  12   3       20.34       22.83      1.85 o 
  -2  13   3        0.11       -0.06      1.14 o 
  -1  13   3        3.58        5.11      1.15 o 
   0  13   3       16.80       19.79      2.31 o 
   1  13   3        0.45        1.29      0.83 o 
   2  13   3       40.00       41.39      1.87 o 
   3  13   3        7.00        3.88      1.22 o 
  -2  14   3        0.74       -0.38      0.83 o 
  -1  14   3        0.01       -0.08      0.76 o 
   0  14   3        0.58        0.45      0.95 o 
   1  14   3       10.52       15.11      4.39 o 
   2  14   3        0.11        1.67      1.61 o 
  -1  15   3       17.09       15.34      1.58 o 
   0  15   3        3.57        0.28      0.89 o 
   1  15   3        3.66        3.17      1.42 o 
  -1 -15   4       42.38       46.90      2.79 o 
   0 -15   4       39.98       38.20      2.20 o 
   1 -15   4       32.74       30.77      7.27 o 
  -2 -14   4       11.47        9.44      1.27 o 
  -1 -14   4        0.51        1.27      1.32 o 
   0 -14   4       10.28       13.32      1.51 o 
   1 -14   4       23.04       26.56      2.08 o 
   2 -14   4       80.53       74.28     43.02 o 
  -3 -13   4        1.06        0.79      2.37 o 
  -2 -13   4        3.43        4.58      1.38 o 
  -1 -13   4       17.95       21.52      1.80 o 
   0 -13   4       51.31       49.93      3.68 o 
   1 -13   4        4.65        2.32      1.12 o 
   2 -13   4        1.70        1.93      3.24 o 
   3 -13   4        2.63        4.81      2.85 o 
  -3 -12   4       14.37        9.37      3.42 o 
  -2 -12   4       54.81       55.18      4.86 o 
  -1 -12   4        2.57        2.06      1.12 o 
   0 -12   4       17.16       17.27      1.35 o 
   1 -12   4        1.65        2.45      0.79 o 
   2 -12   4        7.05        8.89      0.60 o 
   3 -12   4        0.11        0.60      1.45 o 
  -4 -11   4        9.18       11.85      2.38 o 
  -3 -11   4        6.69       10.47      2.02 o 
  -2 -11   4       35.41       42.37      5.87 o 
  -1 -11   4        5.54        8.65      1.03 o 
   0 -11   4      115.89      117.55      8.54 o 
   1 -11   4      264.14      253.30      8.45 o 
   2 -11   4       53.40       51.70      3.46 o 
   3 -11   4        2.78       -0.71      1.55 o 
   4 -11   4        6.15        4.62      2.50 o 
  -4 -10   4       27.47       39.80      4.04 o 
  -3 -10   4        0.25       -0.22      0.25 o 
  -2 -10   4        0.03       -0.04      0.40 o 
  -1 -10   4     1360.57     1291.77    111.22 o 
   0 -10   4      465.87      462.66      9.93 o 
   1 -10   4        0.16       21.41     15.20 o 
   2 -10   4        0.36       -0.09      0.66 o 
   3 -10   4        0.01       -1.19      2.28 o 
   4 -10   4       10.18        9.79      2.16 o 
  -4  -9   4        0.41       -0.10      1.11 o 
  -3  -9   4        1.12        1.11      1.22 o 
  -2  -9   4      100.99       97.03      2.37 o 
  -1  -9   4        2.01        1.18      0.69 o 
   0  -9   4       20.67       20.63      1.16 o 
   1  -9   4      141.61      132.12      6.61 o 
   2  -9   4      166.01      151.21      2.70 o 
   3  -9   4        9.42        5.88      2.07 o 
   4  -9   4        2.87        2.96      1.98 o 
  -4  -8   4        8.13       14.84      2.27 o 
  -3  -8   4       33.06       33.70      2.49 o 
  -2  -8   4      546.92      571.68     10.02 o 
  -1  -8   4      364.30      360.77      7.64 o 
   0  -8   4      121.43       95.29      4.03 o 
   1  -8   4       25.73       25.77      7.67 o 
   2  -8   4        3.63        4.96      1.45 o 
   3  -8   4       23.77       21.53      2.07 o 
   4  -8   4        0.65        1.95      1.42 o 
  -5  -7   4        1.29        0.26      1.75 o 
  -4  -7   4        8.71        6.13      3.68 o 
  -3  -7   4        6.46        6.61      1.63 o 
  -2  -7   4        5.55        5.43      0.62 o 
  -1  -7   4       56.32       58.75      1.76 o 
   0  -7   4       10.09        7.13      0.70 o 
   1  -7   4       21.82       19.95      2.67 o 
   2  -7   4       56.81       61.72      3.37 o 
   3  -7   4      118.06      133.04      4.43 o 
   4  -7   4        4.00        5.64      1.84 o 
   5  -7   4        0.07        0.13      1.05 o 
  -5  -6   4        1.52        1.40      2.02 o 
  -4  -6   4       89.86       97.69      6.13 o 
  -3  -6   4      203.41      225.95      9.55 o 
  -2  -6   4      474.73      491.31      7.89 o 
  -1  -6   4        1.78        5.16      0.82 o 
   0  -6   4       98.25      109.26      2.38 o 
   1  -6   4       39.14       38.69      0.93 o 
   2  -6   4       45.75       43.46      2.63 o 
   3  -6   4       24.77       19.56      2.23 o 
   4  -6   4       10.81        6.85      0.92 o 
   5  -6   4        0.01        0.19      1.26 o 
  -5  -5   4        1.46        2.45      2.28 o 
  -4  -5   4       45.64       48.36      4.21 o 
  -3  -5   4       67.47       53.78      2.69 o 
  -2  -5   4       27.55       37.13      1.79 o 
  -1  -5   4     2175.03     2148.62     47.46 o 
   0  -5   4      406.19      383.70      6.90 o 
   1  -5   4      288.43      281.58      4.40 o 
   2  -5   4       34.84       41.35      2.54 o 
   3  -5   4        0.88        0.93      0.54 o 
   4  -5   4        6.40        6.93      0.86 o 
   5  -5   4        7.41        3.85      3.68 o 
  -5  -4   4       18.12       20.59      3.33 o 
  -4  -4   4       44.36       45.82      3.77 o 
  -3  -4   4      127.27       94.10      4.64 o 
  -2  -4   4       94.76      113.67      3.53 o 
  -1  -4   4     1817.88     2177.90     50.32 o 
   0  -4   4      622.43      610.74     10.86 o 
   1  -4   4       60.87       87.96      4.38 o 
   2  -4   4      311.76      259.77      9.90 o 
   3  -4   4      853.62      872.98     18.58 o 
   4  -4   4        5.68        6.10      0.95 o 
   5  -4   4       30.37       27.60      2.29 o 
  -5  -3   4        0.01        1.58      1.93 o 
  -4  -3   4        1.57        5.08      2.02 o 
  -3  -3   4      259.48      292.98     10.25 o 
  -2  -3   4      184.35      159.98      5.34 o 
  -1  -3   4      634.50      661.57      8.08 o 
   0  -3   4     2628.22     1839.52    684.95 o 
   1  -3   4     1337.07     1332.58     39.16 o 
   2  -3   4       30.05       17.07      1.23 o 
   3  -3   4        3.51        3.14      0.73 o 
   4  -3   4       14.79       17.07      0.97 o 
   5  -3   4       74.55       74.96      2.48 o 
  -5  -2   4        8.80        9.46      2.54 o 
  -4  -2   4       14.34        9.07      0.42 o 
  -3  -2   4        0.01        0.21      0.19 o 
  -2  -2   4        6.65        5.78      1.31 o 
  -1  -2   4       64.80       48.74      0.96 o 
   0  -2   4       77.64       66.45      1.45 o 
   1  -2   4       68.36       63.15      1.21 o 
   2  -2   4      413.58      482.94     10.09 o 
   3  -2   4      447.17      443.98      8.89 o 
   4  -2   4        0.64        0.33      0.57 o 
   5  -2   4        8.53        4.37      0.90 o 
  -5  -1   4        1.58        1.84      1.75 o 
  -4  -1   4        6.99        7.29      0.49 o 
  -3  -1   4      120.87      109.57      2.22 o 
  -2  -1   4     1511.57     1394.91     27.91 o 
  -1  -1   4       40.65       58.67      0.83 o 
   0  -1   4        0.93        0.79      0.50 o 
   1  -1   4      255.27      225.57      3.68 o 
   2  -1   4      485.00      404.82      5.27 o 
   3  -1   4       45.34       47.64      1.73 o 
   4  -1   4       10.50       11.94      1.31 o 
   5  -1   4        0.14        0.01      0.68 o 
  -5   0   4        3.65        3.80      1.08 o 
  -4   0   4      234.93      239.17      5.63 o 
  -3   0   4      553.83      583.51      9.67 o 
  -2   0   4      312.87      276.53      4.67 o 
  -1   0   4      562.74      574.62     21.16 o 
   0   0   4     8458.19     8503.75    260.35 o 
   1   0   4      999.71     1026.16     15.66 o 
   2   0   4        2.81        1.53      0.37 o 
   3   0   4       42.77       53.82      1.55 o 
   4   0   4       64.08       61.78      4.21 o 
   5   0   4        9.36        8.86      0.92 o 
  -5   1   4       17.14       17.03      0.88 o 
  -4   1   4       22.59       21.50      1.00 o 
  -3   1   4       27.05       18.80      0.91 o 
  -2   1   4      325.70      372.80      6.13 o 
  -1   1   4     2155.13     2145.37     45.13 o 
   0   1   4       90.47       98.28      2.07 o 
   1   1   4     4085.03     4155.86     87.39 o 
   2   1   4        6.05        2.96      0.44 o 
   3   1   4      434.79      419.51      9.13 o 
   4   1   4        7.34        6.34      0.82 o 
   5   1   4        0.00       -0.17      0.61 o 
  -5   2   4        0.85        1.64      0.59 o 
  -4   2   4        5.11        7.00      0.77 o 
  -3   2   4      140.07      143.84      4.73 o 
  -2   2   4       15.40       18.11      0.83 o 
  -1   2   4     1018.78      866.18     15.92 o 
   0   2   4     8251.50     7911.26    239.79 o 
   1   2   4      656.21      714.03     10.57 o 
   2   2   4      823.36      905.90     15.97 o 
   3   2   4      101.81       96.09      1.86 o 
   4   2   4        0.82        0.70      0.85 o 
   5   2   4        1.77        1.40      1.49 o 
  -5   3   4       12.59       14.73      1.02 o 
  -4   3   4       41.94       41.33      1.38 o 
  -3   3   4        2.26        7.62      1.14 o 
  -2   3   4      206.64      218.88      4.59 o 
  -1   3   4      527.27      657.96     11.89 o 
   0   3   4      791.22      708.07     12.85 o 
   1   3   4       65.54       57.46      1.12 o 
   2   3   4      227.51      222.21      3.54 o 
   3   3   4      340.35      334.27      5.90 o 
   4   3   4       54.65       52.83      2.76 o 
   5   3   4        2.48        3.07      0.96 o 
  -5   4   4        7.95        7.94      0.93 o 
  -4   4   4        0.23        0.32      0.61 o 
  -3   4   4      306.83      317.68      9.37 o 
  -2   4   4     4045.67     4130.53    113.22 o 
  -1   4   4     1845.54     1826.26     39.99 o 
   0   4   4      239.70      252.15      4.70 o 
   1   4   4      481.20      437.52      6.77 o 
   2   4   4       68.79       53.86      1.17 o 
   3   4   4       95.44      101.16      4.12 o 
   4   4   4       99.87       97.46      2.71 o 
   5   4   4        0.63        0.24      0.58 o 
  -5   5   4        1.39        0.02      0.83 o 
  -4   5   4       20.85       22.02      1.78 o 
  -3   5   4       49.18      144.47      6.75 o 
  -2   5   4       20.57       22.03      1.40 o 
  -1   5   4        0.02        1.06      0.92 o 
   0   5   4      784.26      746.69     14.23 o 
   1   5   4      272.66      300.36      4.57 o 
   2   5   4      223.09      221.12      3.87 o 
   3   5   4       22.82       28.21      1.25 o 
   4   5   4        8.57        8.69      0.90 o 
   5   5   4        4.89        0.18      2.72 o 
  -5   6   4        0.03       -0.60      0.90 o 
  -4   6   4      173.02      179.97      5.17 o 
  -3   6   4       98.05       97.86      4.29 o 
  -2   6   4      116.23      153.82      4.92 o 
  -1   6   4      670.15      573.60     11.40 o 
   0   6   4       41.70       63.17      1.94 o 
   1   6   4      112.82      157.58      3.20 o 
   2   6   4       80.70       98.28      1.96 o 
   3   6   4      138.28      137.32      7.67 o 
   4   6   4       99.94       96.09      5.15 o 
   5   6   4        2.53       -0.26      1.93 o 
  -5   7   4        0.15        0.68      1.64 o 
  -4   7   4        8.00        8.76      2.02 o 
  -3   7   4       34.25       32.68      3.07 o 
  -2   7   4      316.81      364.31      9.07 o 
  -1   7   4      194.81      190.20      4.24 o 
   0   7   4      200.45      180.90      4.29 o 
   1   7   4       39.53       54.60      1.39 o 
   2   7   4       24.55       21.04      1.03 o 
   3   7   4        0.08        0.09      0.59 o 
   4   7   4        0.21        0.27      0.58 o 
  -5   8   4       10.20        6.01      4.56 o 
  -4   8   4       64.27       64.22      4.21 o 
  -2   8   4      362.61      375.90      8.89 o 
  -1   8   4        2.24        2.39      0.80 o 
   0   8   4      222.12      212.47      4.65 o 
   1   8   4      209.46      221.64      4.17 o 
   2   8   4        0.04       -0.14      0.54 o 
   3   8   4       11.74       10.56      1.33 o 
   4   8   4       18.63       18.64      2.44 o 
  -4   9   4        0.08        0.00      1.93 o 
  -2   9   4       10.56       12.16      1.45 o 
  -1   9   4       71.97       86.75      3.42 o 
   0   9   4        9.24        6.14      1.07 o 
   1   9   4       45.74       43.95      1.44 o 
   2   9   4        0.09       -0.26      0.49 o 
   3   9   4       14.49       15.25      1.07 o 
   4   9   4        3.06        5.43      2.98 o 
  -4  10   4        0.99        3.33      2.02 o 
  -3  10   4       57.23       62.73      4.38 o 
  -2  10   4       47.85       63.04      5.87 o 
  -1  10   4        5.79       12.50      4.38 o 
   0  10   4      132.11      139.46      3.58 o 
   1  10   4       52.59       55.29      1.89 o 
   2  10   4        1.73        1.20      0.73 o 
   3  10   4        3.81        3.85      2.25 o 
   4  10   4        1.69        2.37      2.80 o 
  -4  11   4       14.57       24.79      3.77 o 
  -2  11   4       24.21       24.92      2.14 o 
  -1  11   4        0.98        0.82      1.01 o 
   0  11   4      114.37      111.23      3.09 o 
   1  11   4        0.18        0.58      0.67 o 
   2  11   4        2.76        1.08      0.74 o 
   3  11   4        3.23        3.61      0.89 o 
  -3  12   4       10.81       51.78      7.01 o 
  -2  12   4      108.23      115.22      5.08 o 
  -1  12   4       19.25       24.24      1.71 o 
   0  12   4       16.77       18.04      2.00 o 
   1  12   4       47.18       47.82      2.15 o 
   2  12   4        0.07        0.72      0.69 o 
   3  12   4        2.46        1.82      0.76 o 
  -3  13   4        0.47        0.44      1.75 o 
  -2  13   4       18.42       14.75      3.56 o 
  -1  13   4        8.08        7.37      1.35 o 
   0  13   4       20.73       15.94      1.48 o 
   1  13   4       14.72       12.70      1.38 o 
   2  13   4        0.11        0.72      0.99 o 
  -2  14   4        4.04        3.83      1.48 o 
  -1  14   4      231.29      233.91      6.91 o 
   0  14   4      118.93      125.12      4.00 o 
   1  14   4        0.13        0.33      0.89 o 
   2  14   4        5.63        6.57      1.40 o 
  -1  15   4        8.84        4.24      2.51 o 
   0  15   4        6.89        2.07      1.83 o 
   1  15   4        4.35        3.28      1.73 o 
  -1 -15   5       22.48       24.55      2.38 o 
   0 -15   5        6.14        6.76      1.53 o 
   1 -15   5       35.95       37.72     21.33 o 
  -2 -14   5       63.65       67.42     11.45 o 
  -1 -14   5       59.06       59.24      2.54 o 
   0 -14   5        1.77        1.58      1.20 o 
   1 -14   5       15.49       16.47      1.49 o 
   2 -14   5        1.22        0.35      2.94 o 
  -3 -13   5        5.88        7.27      3.15 o 
  -2 -13   5        7.98       10.13      1.18 o 
  -1 -13   5        4.50        5.29      1.40 o 
   0 -13   5        1.80        8.31      5.48 o 
   1 -13   5       40.79       39.89      3.11 o 
   2 -13   5       24.74       28.40      2.71 o 
   3 -13   5        2.88       -0.86      1.76 o 
  -3 -12   5       28.19       34.55      8.19 o 
  -2 -12   5        0.47        0.51      0.65 o 
  -1 -12   5       14.01       18.20      2.72 o 
   0 -12   5       20.10       26.00      5.65 o 
   1 -12   5        0.26        0.35      0.96 o 
   2 -12   5        4.05        0.79      1.80 o 
   3 -12   5        2.74        2.55      2.27 o 
  -4 -11   5        1.73        1.30      1.62 o 
  -3 -11   5       51.05       48.03      3.15 o 
  -2 -11   5       12.50       12.74      1.16 o 
  -1 -11   5       24.07       33.56      3.02 o 
   0 -11   5      104.62      111.08     10.51 o 
   1 -11   5        6.50       13.93     14.24 o 
   2 -11   5       79.15       86.26      8.54 o 
   3 -11   5       53.51       50.04      3.58 o 
   4 -11   5       12.62       12.57      2.50 o 
  -4 -10   5        0.15        1.02      1.54 o 
  -3 -10   5        5.11       10.58      2.15 o 
  -2 -10   5        5.07        4.22      0.77 o 
  -1 -10   5      262.18      287.36      7.74 o 
   0 -10   5      152.15      166.51      4.02 o 
   1 -10   5      375.24      334.46      6.92 o 
   2 -10   5        3.68        2.61      1.45 o 
   3 -10   5       39.43       43.06      4.47 o 
   4 -10   5        7.96        9.27      2.61 o 
  -4  -9   5        0.84        0.96      3.07 o 
  -3  -9   5       51.17       48.12      3.23 o 
  -2  -9   5        1.19        0.37      0.76 o 
  -1  -9   5        0.60       -0.22      0.33 o 
   0  -9   5      276.22      248.11      5.50 o 
   1  -9   5        4.19        4.29      0.76 o 
   2  -9   5       13.07       16.08      2.41 o 
   3  -9   5       67.48       63.00      3.97 o 
   4  -9   5       17.05       17.06      2.83 o 
  -4  -8   5        7.38        5.26      2.37 o 
  -3  -8   5        0.13       -0.33      1.72 o 
  -2  -8   5       28.10       37.34      0.92 o 
  -1  -8   5      771.11      807.71     18.00 o 
   0  -8   5      425.64      451.27      8.92 o 
   1  -8   5      163.95      152.45      3.16 o 
   2  -8   5      105.41      117.93      9.20 o 
   3  -8   5       10.12       11.43      2.08 o 
   4  -8   5        3.17        2.05      1.71 o 
  -5  -7   5       16.57       18.22      3.68 o 
  -4  -7   5       13.18       22.17      3.24 o 
  -3  -7   5        3.63        3.16      1.41 o 
  -2  -7   5       58.59       55.64      1.39 o 
  -1  -7   5       37.99       27.46      3.77 o 
   0  -7   5        5.96        6.93      0.80 o 
   1  -7   5       12.10        9.21      0.58 o 
   2  -7   5        2.60        1.51      1.19 o 
   3  -7   5       11.68        7.81      1.55 o 
   4  -7   5        0.54        0.22      1.05 o 
  -5  -6   5        9.49       11.04      3.15 o 
  -4  -6   5      109.67       99.44      8.94 o 
  -3  -6   5      753.36      813.72     31.45 o 
  -2  -6   5       38.34       39.96      1.37 o 
  -1  -6   5     1304.77     1500.80     23.03 o 
   0  -6   5       67.51       57.52      1.57 o 
   1  -6   5       20.27       22.95      1.23 o 
   2  -6   5      832.60      883.77     20.31 o 
   3  -6   5      253.93      256.86      6.94 o 
   4  -6   5       13.06       10.77      2.00 o 
   5  -6   5        0.71        0.66      1.18 o 
  -5  -5   5       22.75       27.34      3.85 o 
  -4  -5   5       12.89       12.79      2.89 o 
  -3  -5   5       28.42       31.98      3.07 o 
  -2  -5   5      226.29      214.54      7.45 o 
  -1  -5   5      740.94      809.26     10.95 o 
   0  -5   5      132.10      187.76      4.95 o 
   1  -5   5      100.76       72.72      2.89 o 
   2  -5   5      132.67      117.31      4.73 o 
   3  -5   5        3.57        4.73      1.66 o 
   4  -5   5        0.13        0.04      1.11 o 
   5  -5   5        0.09        0.95      1.46 o 
  -5  -4   5        0.48       -1.40      2.19 o 
  -4  -4   5       16.36       20.24      3.15 o 
  -3  -4   5      297.21      297.44     10.78 o 
  -2  -4   5       93.69      104.52      4.64 o 
  -1  -4   5      650.86      736.40      9.55 o 
   0  -4   5      433.58      401.49    112.80 o 
   1  -4   5      173.33      175.66      5.17 o 
   2  -4   5      365.75      399.86     13.93 o 
   3  -4   5       95.29       89.10      6.31 o 
   4  -4   5       18.95       19.73      1.76 o 
   5  -4   5        7.21        3.30      3.11 o 
  -5  -3   5        5.88        7.62      2.63 o 
  -4  -3   5       16.84       26.55      5.08 o 
  -3  -3   5       37.36       41.88      3.07 o 
  -2  -3   5      631.19      629.67     19.01 o 
  -1  -3   5     5110.78     5638.09    156.87 o 
   0  -3   5      692.99      647.43     16.47 o 
   1  -3   5      131.38      123.01      3.85 o 
   2  -3   5      542.63      555.02     17.96 o 
   3  -3   5       25.46        7.15      8.76 o 
   4  -3   5       22.49       13.81     13.67 o 
   5  -3   5       18.23       20.73      2.03 o 
  -5  -2   5        0.22        1.31      1.93 o 
  -4  -2   5        4.78        3.60      0.29 o 
  -3  -2   5      255.44      218.26      5.06 o 
  -2  -2   5     1768.89     1748.57     58.00 o 
  -1  -2   5     2857.95     3396.77     84.45 o 
   0  -2   5      901.18      886.77     16.45 o 
   1  -2   5      527.13      432.61      5.92 o 
   2  -2   5      906.44      995.38     20.05 o 
   3  -2   5        4.89        4.41      0.74 o 
   4  -2   5       61.63       49.46     12.75 o 
   5  -2   5       11.70       12.27      2.37 o 
  -5  -1   5        1.61        0.35      1.49 o 
  -4  -1   5       10.43       11.99      0.68 o 
  -3  -1   5      139.92      140.98      2.43 o 
  -2  -1   5       22.90       32.24      0.66 o 
  -1  -1   5       46.29       56.79      0.96 o 
   0  -1   5     2077.38     2202.88     47.48 o 
   1  -1   5        1.40        5.92      1.05 o 
   2  -1   5      209.23      223.10      3.60 o 
   3  -1   5      113.38      115.69      5.54 o 
   4  -1   5        0.90        1.30      0.79 o 
   5  -1   5        0.52        0.43      0.83 o 
  -5   0   5        6.29        5.15      0.72 o 
  -4   0   5       21.89       22.66      0.88 o 
  -3   0   5       12.94       14.50      2.26 o 
  -2   0   5      265.76      288.26      4.65 o 
  -1   0   5       29.47       22.30      0.58 o 
   0   0   5     1408.93     1384.09     26.89 o 
   1   0   5      277.17      303.82      5.73 o 
   2   0   5      686.12      746.67     11.95 o 
   3   0   5      138.77      149.80      3.75 o 
   4   0   5       93.37       90.97      6.75 o 
   5   0   5       10.33       11.30      1.75 o 
  -5   1   5        0.38        2.17      0.63 o 
  -4   1   5       22.76       31.60      1.35 o 
  -3   1   5       15.79       15.26      1.53 o 
  -2   1   5      443.45      543.29     22.74 o 
  -1   1   5      249.43      172.16      2.86 o 
   0   1   5     2012.20     2065.79     43.92 o 
   1   1   5      947.22      979.56     18.93 o 
   2   1   5      217.07      249.64      4.06 o 
   3   1   5        9.49       10.71      1.08 o 
   4   1   5        3.71        2.86      0.88 o 
   5   1   5        0.25        1.66      1.14 o 
  -5   2   5        0.09        0.24      0.55 o 
  -4   2   5       47.31       48.56      1.59 o 
  -3   2   5        7.87       11.56      1.58 o 
  -2   2   5      403.41      416.80      7.90 o 
  -1   2   5      519.57      458.07      8.05 o 
   0   2   5     1326.72     1239.25     24.45 o 
   1   2   5       57.78       78.60      3.55 o 
   2   2   5     2190.07     2263.65     44.40 o 
   3   2   5       28.60       25.18      1.32 o 
   4   2   5        0.01        1.23      0.64 o 
   5   2   5        0.18       -0.18      1.23 o 
  -5   3   5        8.20        9.08      0.89 o 
  -4   3   5       46.86       49.57      1.89 o 
  -3   3   5      483.97      454.36     12.70 o 
  -2   3   5      594.94      609.31     11.77 o 
  -1   3   5       96.62      111.18      2.14 o 
   0   3   5        7.15        3.32      0.81 o 
   1   3   5       13.85        5.87      1.63 o 
   2   3   5      252.86      242.97      4.30 o 
   3   3   5       14.31       15.48      1.12 o 
   4   3   5       62.08       69.57      2.93 o 
   5   3   5        1.86        1.11      0.78 o 
  -5   4   5        4.30        3.14      0.89 o 
  -4   4   5        4.60        4.18      0.88 o 
  -3   4   5       59.80       68.51      2.98 o 
  -2   4   5     1643.64     1782.56    112.23 o 
  -1   4   5     1590.57     1654.02     35.78 o 
   0   4   5        9.30       13.04      1.88 o 
   1   4   5      272.62      362.00      5.42 o 
   2   4   5        1.87        2.06      0.53 o 
   3   4   5       13.31       13.30      1.92 o 
   4   4   5       58.37       70.63      7.58 o 
   5   4   5        4.27        2.97      2.41 o 
  -5   5   5        0.56       -0.31      0.74 o 
  -4   5   5        1.18        0.49      0.90 o 
  -3   5   5      217.21      256.97      9.90 o 
  -2   5   5        9.85       17.00      1.43 o 
  -1   5   5      690.58      600.75     12.01 o 
   0   5   5     1308.57     1258.63     26.16 o 
   1   5   5      393.55      355.78      5.74 o 
   2   5   5        8.33        8.65      0.64 o 
   3   5   5        3.20        0.94      1.29 o 
   4   5   5        2.68        3.59      0.87 o 
   5   5   5        3.33       -0.35      1.84 o 
  -5   6   5        0.05        0.05      0.92 o 
  -4   6   5        2.32       50.90      5.43 o 
  -3   6   5       46.50       64.51     15.11 o 
  -2   6   5      246.56      274.95      6.07 o 
  -1   6   5        1.87        9.32      3.46 o 
   0   6   5        6.57        9.41      1.00 o 
   1   6   5       34.31       50.35      1.44 o 
   2   6   5       43.74       24.85      0.95 o 
   3   6   5       15.34       14.32      1.54 o 
   4   6   5        3.47        3.21      0.99 o 
  -5   7   5        0.74       -0.17      0.95 o 
  -4   7   5       34.27       31.72      2.89 o 
  -3   7   5      324.25      501.85     24.27 o 
  -2   7   5        1.02       67.87     42.23 o 
  -1   7   5      100.73      103.95      4.07 o 
   0   7   5     1138.28     1159.72     25.14 o 
   1   7   5        0.06        1.26      0.61 o 
   2   7   5       69.43       64.85      1.85 o 
   3   7   5       10.35       11.58      1.10 o 
   4   7   5        4.98        3.35      0.74 o 
  -5   8   5        0.04       -0.44      1.12 o 
  -4   8   5        8.63        6.05      2.02 o 
  -3   8   5       25.98       27.42      2.80 o 
  -2   8   5      453.50      501.04     19.67 o 
  -1   8   5        7.07        6.66      1.05 o 
   0   8   5      272.05      269.29      5.94 o 
   1   8   5       56.07       51.53      1.65 o 
   2   8   5       30.80       25.71      1.29 o 
   3   8   5       40.43       34.05      2.17 o 
   4   8   5        0.58        1.22      0.74 o 
  -4   9   5        7.92       11.92      2.37 o 
  -2   9   5        1.12        2.10      1.24 o 
  -1   9   5       11.45       13.80      1.63 o 
   0   9   5       11.81       10.85      1.11 o 
   1   9   5        0.35       -0.57      0.71 o 
   2   9   5       24.93       20.66      1.67 o 
   3   9   5        2.88        1.00      0.80 o 
   4   9   5        2.30        1.50      1.72 o 
  -4  10   5        0.12        0.35      2.45 o 
  -3  10   5       10.06       24.18      4.64 o 
  -2  10   5       82.88       81.47      3.36 o 
  -1  10   5      119.76      118.37      4.12 o 
   0  10   5        0.03       -0.10      0.65 o 
   1  10   5        2.63        3.12      0.78 o 
   2  10   5       10.34       14.09      1.26 o 
   3  10   5        0.86        0.26      0.42 o 
   4  10   5        5.89        7.45      5.34 o 
  -4  11   5        0.56        1.05      2.02 o 
  -3  11   5       52.26       58.17      4.38 o 
  -2  11   5       27.81       35.93      2.94 o 
  -1  11   5       37.54       37.45      3.28 o 
   0  11   5       11.66       10.08      1.27 o 
   1  11   5        1.15        1.96      0.96 o 
   2  11   5       10.05        7.62      1.37 o 
   3  11   5        1.85        1.50      1.34 o 
  -3  12   5      102.98      108.99      6.75 o 
  -2  12   5        6.01        1.77      1.57 o 
  -1  12   5      111.95      111.25      3.37 o 
   0  12   5       86.48       99.06      3.24 o 
   1  12   5        0.77        0.52      0.89 o 
   2  12   5        0.78        0.45      0.83 o 
   3  12   5        5.76        1.85      1.94 o 
  -3  13   5       10.98        9.55      4.29 o 
  -2  13   5       22.89       24.55      3.15 o 
  -1  13   5        3.78        3.50      1.18 o 
   0  13   5        9.20        7.39      1.58 o 
   1  13   5        0.00       -0.13      0.80 o 
   2  13   5        4.54        4.46      1.16 o 
  -2  14   5        0.61        0.40      0.81 o 
  -1  14   5       17.81       25.37      2.03 o 
   0  14   5       14.95       16.56      1.64 o 
   1  14   5        9.38        8.82      2.35 o 
   2  14   5        1.45        2.37      1.20 o 
  -1  15   5        5.95        1.95      1.28 o 
   0  15   5        1.02       -0.17      0.83 o 
   1  15   5        6.16        1.69      1.43 o 
  -1 -15   6       13.41       19.18      1.42 o 
   0 -15   6        0.18        0.74      0.84 o 
   1 -15   6        4.58        4.22      1.85 o 
  -2 -14   6        0.77       -0.05      0.58 o 
  -1 -14   6        4.17        2.21      1.17 o 
   0 -14   6        9.82       21.52      5.07 o 
   1 -14   6       27.16       32.76      2.83 o 
   2 -14   6        3.04        2.18      2.83 o 
  -3 -13   6        1.16       -1.49      2.37 o 
  -2 -13   6        1.39        1.24      0.85 o 
  -1 -13   6       20.06       22.22      1.97 o 
   0 -13   6       88.00       90.06      3.42 o 
   1 -13   6       58.09       69.78      4.41 o 
   2 -13   6        2.58        5.34      2.10 o 
   3 -13   6       31.43       33.16      3.33 o 
  -3 -12   6       42.13       45.47      3.94 o 
  -2 -12   6      132.01      146.42      2.86 o 
  -1 -12   6       91.94       94.26      3.99 o 
   0 -12   6      103.22      104.69      3.37 o 
   1 -12   6        2.57       14.38      9.94 o 
   2 -12   6       97.67       98.64      5.65 o 
   3 -12   6       25.20       22.05      2.91 o 
  -4 -11   6        0.26        3.07      2.37 o 
  -3 -11   6       43.02       47.63      3.05 o 
  -2 -11   6       84.96       76.57      1.79 o 
  -1 -11   6      164.77      148.14     14.32 o 
   0 -11   6       41.37       42.59      1.75 o 
   1 -11   6        0.61        0.28      0.52 o 
   2 -11   6      104.71      118.09      7.67 o 
   3 -11   6       36.30       36.02      5.26 o 
  -4 -10   6        0.14       -0.61      1.93 o 
  -3 -10   6        0.33        1.09      1.66 o 
  -2 -10   6       21.66       17.87      0.86 o 
  -1 -10   6      111.36      117.12      6.44 o 
   0 -10   6        0.08        0.70      0.72 o 
   1 -10   6       20.22       43.91      7.45 o 
   2 -10   6      125.96      114.68      4.89 o 
   3 -10   6      125.66      110.94      5.83 o 
   4 -10   6        0.06       -0.04      1.24 o 
  -4  -9   6        1.04        1.49      2.10 o 
  -3  -9   6       18.92       23.64      2.25 o 
  -2  -9   6      236.61      240.68      3.58 o 
  -1  -9   6      113.18      118.63      3.52 o 
   0  -9   6      745.41      781.25     35.04 o 
   1  -9   6        1.03       -0.13      1.15 o 
   2  -9   6       93.67       88.44      3.56 o 
   3  -9   6       33.45       36.58      2.85 o 
   4  -9   6        1.06        0.72      1.63 o 
  -4  -8   6       21.97       23.22      5.43 o 
  -3  -8   6       10.41        8.54      1.63 o 
  -2  -8   6        5.66        4.04      0.51 o 
  -1  -8   6        9.80        9.21      0.89 o 
   0  -8   6      183.61      177.71      4.57 o 
   1  -8   6      569.18      599.43     15.55 o 
   2  -8   6       12.44       18.11      3.46 o 
   3  -8   6        5.63        8.93      1.73 o 
   4  -8   6        1.07        1.14      1.36 o 
  -5  -7   6        0.18       -0.44      3.24 o 
  -4  -7   6       16.40       16.91      3.15 o 
  -3  -7   6       61.82       62.03      4.38 o 
  -2  -7   6        0.07        0.02      0.31 o 
  -1  -7   6      321.81      321.77      5.51 o 
   0  -7   6      277.55      294.91      5.85 o 
   1  -7   6        2.86        1.83      1.03 o 
   2  -7   6       96.18       88.63      3.03 o 
   3  -7   6        7.07        5.78      2.26 o 
   4  -7   6        0.23       -0.13      1.05 o 
  -5  -6   6        7.26        4.99      2.72 o 
  -4  -6   6       28.57       36.27      4.12 o 
  -3  -6   6      812.11      795.17     28.47 o 
  -2  -6   6      418.25      429.67      5.16 o 
  -1  -6   6        0.00        0.21      0.42 o 
   0  -6   6       32.72       41.67      1.23 o 
   1  -6   6      143.28      118.80      4.12 o 
   2  -6   6      118.94       96.81      4.56 o 
   3  -6   6        7.85        7.91      1.52 o 
   4  -6   6        0.44        0.48      1.05 o 
   5  -6   6        0.49        1.03      1.60 o 
  -5  -5   6       36.42       49.33      7.62 o 
  -4  -5   6        0.28        1.93      2.10 o 
  -3  -5   6       37.07       43.02      5.26 o 
  -2  -5   6       35.48       46.17      2.89 o 
  -1  -5   6     1386.46     1500.85     25.50 o 
   0  -5   6     1629.59     1361.24    245.93 o 
   1  -5   6       79.98       78.33      3.07 o 
   2  -5   6      204.39      206.06      9.20 o 
   3  -5   6        3.12        7.18      2.89 o 
   4  -5   6        9.92        7.70      1.81 o 
   5  -5   6        3.30        1.81      1.49 o 
  -5  -4   6       74.60       80.52      6.48 o 
  -4  -4   6       50.21       48.80      4.38 o 
  -3  -4   6        7.04        5.34      2.98 o 
  -2  -4   6     2156.09     2125.65     75.17 o 
  -1  -4   6       18.89       18.47      0.90 o 
   0  -4   6     1421.55     1222.25    266.95 o 
   1  -4   6      298.32      357.11     10.08 o 
   2  -4   6      161.50      140.35      5.26 o 
   3  -4   6        0.11        0.44      1.14 o 
   4  -4   6        6.98        6.13      1.93 o 
   5  -4   6        6.21        4.40      3.90 o 
  -5  -3   6        8.22        5.43      2.72 o 
  -4  -3   6       57.07       60.19      4.82 o 
  -3  -3   6        9.71        4.91      1.66 o 
  -2  -3   6       94.96      103.82      5.61 o 
  -1  -3   6      134.83       93.66      1.54 o 
   0  -3   6      337.91      269.08      5.04 o 
   1  -3   6     1041.80     1080.72     22.42 o 
   2  -3   6      528.71      528.30     15.86 o 
   3  -3   6       41.57       32.68      2.45 o 
   4  -3   6      100.54      100.23      5.17 o 
   5  -3   6        1.99        0.16      1.20 o 
  -5  -2   6       10.23       12.79      2.98 o 
  -4  -2   6      102.58      105.40      5.78 o 
  -3  -2   6       23.27       26.37      2.72 o 
  -2  -2   6      462.48      460.68      5.78 o 
  -1  -2   6     3190.33     3296.08     77.43 o 
   0  -2   6        2.99        2.94      0.50 o 
   1  -2   6      366.41      348.56      7.05 o 
   2  -2   6       59.35       80.31      1.88 o 
   3  -2   6       84.66       94.84      5.26 o 
   4  -2   6       87.73       89.10      4.64 o 
   5  -2   6       17.90       16.07      2.10 o 
  -5  -1   6        0.02        1.93      2.02 o 
  -4  -1   6       12.21       10.26      0.58 o 
  -3  -1   6      108.32      122.46      1.88 o 
  -2  -1   6      201.24      186.15      2.50 o 
  -1  -1   6      150.44      240.30      3.60 o 
   0  -1   6      295.53      286.56      5.48 o 
   1  -1   6       34.72       60.91      1.61 o 
   2  -1   6       32.49       24.19      1.11 o 
   3  -1   6       15.68       19.11      1.17 o 
   4  -1   6       49.55       58.53      3.59 o 
   5  -1   6        0.65        0.96      1.31 o 
  -5   0   6        0.28        0.06      0.38 o 
  -4   0   6        2.05        1.37      0.92 o 
  -3   0   6       19.50       15.52      0.92 o 
  -2   0   6       20.56       25.87      0.76 o 
  -1   0   6      141.60      124.25      2.06 o 
   0   0   6     1437.00     1543.84     31.68 o 
   1   0   6        0.42        8.60      0.74 o 
   2   0   6      121.18      105.87      3.33 o 
   3   0   6        4.29        7.80      0.87 o 
   4   0   6       22.24       24.30      2.28 o 
   5   0   6        2.03        1.66      1.31 o 
  -5   1   6       18.48       18.67      1.32 o 
  -4   1   6        5.49        3.35      0.57 o 
  -3   1   6       32.48       34.87      1.47 o 
  -2   1   6      182.83      146.72      2.45 o 
  -1   1   6      359.25      386.15      6.66 o 
   0   1   6      294.01      320.16      5.39 o 
   1   1   6      161.74      139.95      3.07 o 
   2   1   6      410.81      450.80      7.93 o 
   3   1   6      262.86      266.23      4.85 o 
   4   1   6        0.09       -0.56      0.90 o 
   5   1   6        2.29        0.53      1.58 o 
  -5   2   6       17.94       14.35      0.93 o 
  -4   2   6        2.07        1.15      1.48 o 
  -3   2   6      124.59      127.83      3.68 o 
  -2   2   6      222.64      239.56      4.18 o 
  -1   2   6        0.54        2.26      0.43 o 
   0   2   6      500.06      507.63      8.86 o 
   1   2   6     1933.65     1830.00     40.08 o 
   2   2   6     3104.11     3326.65     80.74 o 
   3   2   6      121.91      109.13      2.84 o 
   4   2   6        1.91        1.03      0.78 o 
   5   2   6        0.01        0.00      0.68 o 
  -5   3   6        2.19        2.62      0.71 o 
  -4   3   6       15.02       18.09      1.25 o 
  -3   3   6      224.28      273.05      7.75 o 
  -2   3   6     1289.94     1359.47     29.69 o 
  -1   3   6       89.55       73.83      1.64 o 
   0   3   6     1140.86     1045.00     21.03 o 
   1   3   6       11.72       14.40      1.00 o 
   2   3   6      459.36      502.21      9.56 o 
   3   3   6       12.20       10.97      1.09 o 
   4   3   6       15.59       17.59      1.38 o 
   5   3   6        1.80        1.10      0.85 o 
  -5   4   6       15.09       13.64      1.43 o 
  -4   4   6       18.65       19.35      1.80 o 
  -3   4   6       75.99       70.44      3.02 o 
  -2   4   6     1191.39     1246.62     45.82 o 
  -1   4   6      192.85      185.70      3.62 o 
   0   4   6      508.02      536.36     10.22 o 
   1   4   6        0.07        1.05      0.81 o 
   2   4   6      342.13      397.12      6.75 o 
   3   4   6       38.24       30.58      1.31 o 
   4   4   6       38.18       36.37      4.64 o 
   5   4   6        4.23        2.46      1.66 o 
  -5   5   6        2.02        1.16      1.32 o 
  -4   5   6       30.18       30.40      2.28 o 
  -3   5   6       29.90       34.05      1.79 o 
  -2   5   6        7.48        8.32      1.14 o 
  -1   5   6       47.63       37.58      1.64 o 
   0   5   6      902.26      825.31     20.41 o 
   1   5   6       80.60       76.65      6.67 o 
   2   5   6       14.91        6.42      0.74 o 
   3   5   6       80.16       73.99      2.32 o 
   4   5   6        0.92        0.79      0.66 o 
   5   5   6        2.73        1.15      0.81 o 
  -5   6   6        1.09        2.58      1.33 o 
  -4   6   6       82.88       80.52      4.12 o 
  -3   6   6       50.21      116.72     65.40 o 
  -2   6   6       46.08       54.82      2.76 o 
  -1   6   6      351.29      443.99      8.89 o 
   0   6   6       18.75       31.01      1.30 o 
   1   6   6      236.23      241.95      4.58 o 
   2   6   6        6.71        3.24      0.70 o 
   3   6   6       91.46       90.06      2.33 o 
   4   6   6        0.02       -0.34      0.51 o 
  -5   7   6        0.38        0.73      1.05 o 
  -4   7   6        8.55        6.83      3.07 o 
  -3   7   6      742.99      863.30     23.03 o 
  -2   7   6        1.65        3.02      0.99 o 
  -1   7   6      251.12      250.76      6.13 o 
   0   7   6       10.12       10.27      1.11 o 
   1   7   6      223.08      200.15      3.68 o 
   2   7   6      225.78      228.22      4.38 o 
   3   7   6       16.86       22.32      1.61 o 
   4   7   6        5.69        4.67      1.22 o 
  -4   8   6       16.01       18.57      3.77 o 
  -3   8   6       41.34       56.64      4.34 o 
  -2   8   6      155.83      215.47     56.38 o 
  -1   8   6      297.04      273.03      6.82 o 
   0   8   6      541.22      529.22     11.96 o 
   1   8   6        3.31        3.69      0.73 o 
   2   8   6      154.10      158.54      3.70 o 
   3   8   6       48.74       43.41      2.72 o 
   4   8   6        1.70        1.21      0.64 o 
  -4   9   6        3.18       -0.35      1.40 o 
  -3   9   6       12.37       14.77      3.46 o 
  -2   9   6       12.47        9.43      1.76 o 
  -1   9   6      272.51      252.80      6.34 o 
   0   9   6        2.20        4.19      0.96 o 
   1   9   6        6.01        7.30      0.99 o 
   2   9   6       23.25       27.56      1.53 o 
   3   9   6        0.46        0.14      0.54 o 
   4   9   6        0.15       -0.27      0.65 o 
  -4  10   6        0.43        1.40      1.75 o 
  -3  10   6        8.54        8.42      1.72 o 
  -2  10   6       20.08       23.00      1.94 o 
  -1  10   6       20.26       20.03      2.06 o 
   0  10   6        5.57        4.09      0.86 o 
   1  10   6       31.61       33.93      1.65 o 
   2  10   6       16.38       16.87      1.62 o 
   3  10   6        9.67       12.61      3.07 o 
  -4  11   6       24.54       27.95      3.68 o 
  -3  11   6        3.42        3.68      3.42 o 
  -2  11   6        0.05        1.60      1.18 o 
  -1  11   6        4.74        9.13      1.51 o 
   0  11   6       10.21        8.25      1.41 o 
   1  11   6        0.33       -0.48      0.77 o 
   2  11   6        0.85        1.23      0.74 o 
   3  11   6        7.94        6.95      1.38 o 
  -3  12   6       12.74       24.36      3.68 o 
  -2  12   6       11.95       13.81      1.96 o 
  -1  12   6        0.33       -1.27      1.45 o 
   0  12   6        0.36        1.41      1.00 o 
   1  12   6       34.31       35.41      2.22 o 
   2  12   6       14.57       15.28      1.31 o 
   3  12   6       12.69       14.78      1.75 o 
  -3  13   6        0.01        0.44      1.75 o 
  -2  13   6        3.81        0.09      1.81 o 
  -1  13   6        5.67        4.58      1.32 o 
   0  13   6        7.72        7.70      1.41 o 
   1  13   6       44.40       42.48      2.02 o 
   2  13   6        0.10        0.64      0.94 o 
  -2  14   6        1.48        1.96      1.04 o 
  -1  14   6        0.09        0.42      1.02 o 
   0  14   6       18.30       14.76      1.77 o 
   1  14   6        3.47        1.36      0.99 o 
  -1  15   6        0.62       -0.38      1.12 o 
   0  15   6        4.16        0.91      1.43 o 
  -1 -15   7        2.59        2.10      1.31 o 
   0 -15   7       18.67       24.33      2.32 o 
   1 -15   7       79.46       81.01      4.60 o 
  -2 -14   7       13.69       12.88      2.98 o 
  -1 -14   7       23.77       27.45      1.59 o 
   0 -14   7      118.83      127.38      5.66 o 
   1 -14   7       47.49       51.67      3.73 o 
   2 -14   7       44.42       48.68      3.68 o 
  -3 -13   7        0.68        0.99      1.62 o 
  -2 -13   7        0.42        0.33      0.54 o 
  -1 -13   7        3.41        5.17      0.93 o 
   0 -13   7       49.44       47.23      1.93 o 
   1 -13   7       28.89       34.19      5.74 o 
   2 -13   7        3.15        2.14      1.88 o 
  -3 -12   7       15.52       11.97      2.69 o 
  -2 -12   7        2.20        1.39      0.69 o 
  -1 -12   7        0.48        0.42      0.69 o 
   0 -12   7      173.93      172.37      4.13 o 
   1 -12   7      155.35      168.15      9.16 o 
   2 -12   7        4.22        3.81      1.70 o 
   3 -12   7       56.24       48.47      3.80 o 
  -4 -11   7        1.13        2.45      2.37 o 
  -3 -11   7        0.11       -0.04      1.07 o 
  -2 -11   7        1.38        1.98      0.50 o 
  -1 -11   7       45.33       49.45      1.69 o 
   0 -11   7       11.06       10.37      1.01 o 
   1 -11   7        0.65       -0.51      1.57 o 
   2 -11   7       15.06       14.38      2.20 o 
   3 -11   7       71.84       79.78      4.80 o 
  -4 -10   7        7.08        3.07      2.63 o 
  -3 -10   7       42.62       44.79      3.55 o 
  -2 -10   7        1.28        0.78      0.39 o 
  -1 -10   7       85.69       88.83      2.38 o 
   0 -10   7        1.36        0.80      0.80 o 
   1 -10   7      506.83      492.64     15.42 o 
   2 -10   7       69.98       64.52      3.47 o 
   3 -10   7        8.09        6.74      2.04 o 
   4 -10   7       11.33        9.75      2.23 o 
  -4  -9   7       28.85       32.77      4.12 o 
  -3  -9   7       61.80       62.64      4.29 o 
  -2  -9   7        1.49        0.53      0.43 o 
  -1  -9   7       16.73       21.63      1.06 o 
   0  -9   7     1920.31     1950.36     52.86 o 
   1  -9   7      541.19      551.74     13.06 o 
   2  -9   7        0.97        0.40      1.79 o 
   3  -9   7        9.38       11.83      2.17 o 
   4  -9   7        0.76       -0.35      1.63 o 
  -4  -8   7       15.84       16.30      3.24 o 
  -3  -8   7        4.49        8.76      3.42 o 
  -2  -8   7      142.09      134.35      2.05 o 
  -1  -8   7        0.70       -0.16      0.26 o 
   0  -8   7      113.61      108.96      6.48 o 
   1  -8   7        6.60        6.61      3.46 o 
   2  -8   7      127.57      126.61      5.05 o 
   3  -8   7       68.01       65.54      3.35 o 
   4  -8   7        6.07        6.78      2.28 o 
  -5  -7   7        0.04       -1.23      2.28 o 
  -4  -7   7       14.97       18.49      3.24 o 
  -3  -7   7      136.86      160.94      7.27 o 
  -2  -7   7       48.65       47.03      1.13 o 
  -1  -7   7       59.93       64.50      2.40 o 
   0  -7   7      803.96      687.78     45.53 o 
   1  -7   7      482.59      454.66     10.46 o 
   2  -7   7        2.53        0.57      1.01 o 
   3  -7   7        1.92        2.07      1.27 o 
   4  -7   7        1.23        1.80      1.42 o 
  -5  -6   7       12.11       14.46      5.43 o 
  -4  -6   7        8.49        7.45      4.21 o 
  -3  -6   7       16.78       28.30      3.59 o 
  -2  -6   7        2.66        2.84      0.30 o 
  -1  -6   7        4.89        8.63      0.60 o 
   0  -6   7      198.19      178.52     11.21 o 
   1  -6   7        0.18        0.35      0.88 o 
   2  -6   7       49.77       51.52      4.73 o 
   3  -6   7        0.59        2.37      2.63 o 
   4  -6   7        5.22        7.44      2.03 o 
  -5  -5   7        1.64        2.19      2.54 o 
  -4  -5   7        0.32        1.58      2.10 o 
  -3  -5   7        1.46        1.23      1.66 o 
  -2  -5   7       30.70       27.25      2.37 o 
  -1  -5   7     1420.95     1511.23     32.88 o 
   0  -5   7      516.97      399.70     37.89 o 
   1  -5   7      814.15      723.24     21.29 o 
   2  -5   7      305.38      307.78     10.34 o 
   3  -5   7        8.65        7.01      1.93 o 
   4  -5   7        0.84        0.97      1.14 o 
   5  -5   7        0.41        0.65      1.46 o 
  -5  -4   7        0.80        2.19      4.12 o 
  -4  -4   7      167.00      183.99     10.08 o 
  -3  -4   7      261.91      261.26      9.90 o 
  -2  -4   7       66.66       69.48      3.68 o 
  -1  -4   7       36.55       39.42      1.06 o 
   0  -4   7     1907.55      652.76    357.81 o 
   1  -4   7     1064.48     1125.83     77.67 o 
   2  -4   7      475.51      473.54     15.07 o 
   3  -4   7       13.58       19.27      2.37 o 
   4  -4   7        2.42        1.49      1.58 o 
   5  -4   7        1.54        1.43      2.10 o 
  -5  -3   7        1.02        0.53      2.02 o 
  -4  -3   7       42.31       33.73      5.96 o 
  -3  -3   7       13.89       18.14      2.63 o 
  -2  -3   7        6.75        3.15      1.31 o 
  -1  -3   7      777.78      835.96     12.64 o 
   0  -3   7      431.42      427.29      7.71 o 
   1  -3   7       26.23       21.03      1.71 o 
   2  -3   7        1.04        1.53      0.39 o 
   3  -3   7       10.76        7.71      2.63 o 
   4  -3   7       41.58       35.04      4.56 o 
   5  -3   7        0.50        0.74      1.07 o 
  -5  -2   7        2.22        2.72      2.37 o 
  -4  -2   7       31.92       31.54      3.68 o 
  -3  -2   7      149.41      161.91      6.66 o 
  -2  -2   7       58.68       86.36      1.17 o 
  -1  -2   7     1074.65     1141.22     21.34 o 
   0  -2   7      716.93      610.18     11.06 o 
   1  -2   7     2317.33     2540.21     62.06 o 
   2  -2   7     1184.92     1179.89     26.72 o 
   3  -2   7        5.38        5.66      1.16 o 
   4  -2   7       47.92       40.65      4.91 o 
   5  -2   7       11.00        0.18      1.93 o 
  -5  -1   7        4.11        3.42      2.28 o 
  -4  -1   7      108.36      108.51      5.13 o 
  -3  -1   7      444.74      427.28      8.13 o 
  -2  -1   7       98.08      103.60      1.73 o 
  -1  -1   7      482.77      467.39      7.74 o 
   0  -1   7        6.80       14.87      1.45 o 
   1  -1   7        6.27       10.78      0.90 o 
   2  -1   7        8.51        6.76      0.71 o 
   3  -1   7      399.20      441.10     10.23 o 
   4  -1   7      235.94      255.48     12.18 o 
   5  -1   7        0.95        2.19      2.28 o 
  -5   0   7        0.08        0.18      1.58 o 
  -4   0   7        4.99        3.54      0.56 o 
  -3   0   7      119.81      122.38      2.52 o 
  -2   0   7     2119.38     2299.32     51.48 o 
  -1   0   7     2322.26     2284.91     50.00 o 
   0   0   7      159.64      152.45      3.01 o 
   1   0   7       14.15       17.13      1.10 o 
   2   0   7      526.91      521.01      8.66 o 
   3   0   7       52.17       51.26      1.57 o 
   4   0   7        0.36        0.95      1.03 o 
   5   0   7        0.03        2.98      2.19 o 
  -5   1   7       22.49       22.13      1.23 o 
  -4   1   7        0.11        0.35      0.42 o 
  -3   1   7      298.54      271.86      4.83 o 
  -2   1   7      443.66      489.11     10.73 o 
  -1   1   7      109.97      122.38      2.29 o 
   0   1   7      269.86      285.46      5.58 o 
   1   1   7     1779.18     1754.64     38.69 o 
   2   1   7      479.41      536.72     12.27 o 
   3   1   7       26.56       26.40      1.57 o 
   4   1   7        2.34        2.60      0.78 o 
   5   1   7        5.19        4.38      1.49 o 
  -5   2   7       23.66       25.21      1.70 o 
  -4   2   7       69.90       67.82      2.72 o 
  -3   2   7       18.36       29.84      1.21 o 
  -2   2   7        0.58        0.69      0.66 o 
  -1   2   7      773.63      819.45     15.21 o 
   0   2   7       45.13       32.36      1.22 o 
   1   2   7       55.14       47.29      1.67 o 
   2   2   7       12.27       13.31      1.01 o 
   3   2   7       10.48       13.46      1.05 o 
   4   2   7       64.48       66.46      5.13 o 
   5   2   7        0.30        0.70      0.86 o 
  -5   3   7        9.34        7.77      0.86 o 
  -4   3   7        7.37        5.07      1.17 o 
  -3   3   7       36.86       43.49     11.65 o 
  -2   3   7      321.63      270.54      5.20 o 
  -1   3   7       12.40        5.31      0.59 o 
   0   3   7      134.29      119.62      3.72 o 
   1   3   7      862.03      937.67     19.40 o 
   2   3   7       30.26       24.38      1.04 o 
   3   3   7      103.33       97.57      2.96 o 
   4   3   7        2.40        2.70      0.93 o 
   5   3   7        0.12        0.58      0.90 o 
  -5   4   7        0.01        0.87      1.17 o 
  -4   4   7       51.99       55.01      2.17 o 
  -3   4   7       50.27       63.96     11.17 o 
  -2   4   7      368.53      324.46     17.08 o 
  -1   4   7      874.46      892.95     18.49 o 
   0   4   7        6.07        1.92      0.66 o 
   1   4   7      336.99      319.39      6.16 o 
   2   4   7        0.82       -0.08      0.55 o 
   3   4   7       35.19       38.03      1.45 o 
   4   4   7       24.19       23.28      1.86 o 
   5   4   7        0.44        0.13      0.99 o 
  -5   5   7        8.55        7.39      1.41 o 
  -4   5   7        1.05        2.28      1.14 o 
  -3   5   7        6.61        8.57      1.11 o 
  -2   5   7       96.05       74.14      2.17 o 
  -1   5   7      814.76      736.08     14.92 o 
   0   5   7       22.09       34.94      1.30 o 
   1   5   7       23.22       14.75      0.96 o 
   2   5   7      112.67       95.67      2.28 o 
   3   5   7      109.15      107.67      3.84 o 
   4   5   7       18.05       23.33      2.27 o 
  -5   6   7        0.92        0.53      1.13 o 
  -4   6   7        2.35        2.80      1.40 o 
  -3   6   7      694.40      709.92     21.11 o 
  -2   6   7      937.22      978.26     22.80 o 
  -1   6   7       35.43       47.03      1.70 o 
   0   6   7      323.43      329.31      6.68 o 
   1   6   7      201.74      199.88      4.31 o 
   2   6   7      194.64      191.93      3.94 o 
   3   6   7      188.52      191.09      4.40 o 
   4   6   7       13.41        0.07      0.50 o 
  -5   7   7        3.42        2.80      2.45 o 
  -4   7   7        9.52        4.82      1.66 o 
  -3   7   7       68.94      183.13     85.29 o 
  -2   7   7      125.45      120.63      3.56 o 
  -1   7   7       17.26       12.48      1.53 o 
   0   7   7      311.90      315.60     10.82 o 
   1   7   7       45.45       46.86      1.65 o 
   2   7   7        7.49        4.56      0.86 o 
   3   7   7        0.73        2.73      0.84 o 
   4   7   7       20.20       21.28      1.57 o 
  -4   8   7        0.89        2.10      1.66 o 
  -3   8   7       42.48       50.53     11.87 o 
  -2   8   7      378.44      372.28      9.51 o 
  -1   8   7       45.84       38.44      2.25 o 
   0   8   7       10.57       12.07      1.47 o 
   1   8   7      153.95      177.18      3.60 o 
   2   8   7        2.75        4.07      0.94 o 
   3   8   7        5.21        6.16      1.11 o 
   4   8   7        7.04        9.42      2.57 o 
  -4   9   7       11.19       13.76      3.85 o 
  -3   9   7       64.37       75.60      4.58 o 
  -2   9   7       19.15       11.31      1.83 o 
  -1   9   7      139.11      106.91      5.00 o 
   0   9   7        4.15        4.82      1.22 o 
   1   9   7       13.93       13.92      1.10 o 
   2   9   7        9.88       12.54      1.11 o 
   3   9   7        4.35        3.49      0.96 o 
   4   9   7       12.97       13.43      1.15 o 
  -4  10   7        1.53        0.88      2.54 o 
  -3  10   7       10.79       11.53      1.75 o 
  -2  10   7        2.77        2.67      1.57 o 
  -1  10   7      127.19      119.38      4.69 o 
   0  10   7       44.84       44.24      3.08 o 
   1  10   7        8.48        8.01      1.06 o 
   2  10   7       17.79       16.06      1.73 o 
   3  10   7        0.02       -0.04      0.98 o 
  -4  11   7        8.93       14.72      2.89 o 
  -3  11   7        0.01        0.18      1.07 o 
  -2  11   7        0.48        0.86      1.53 o 
  -1  11   7        5.85        7.29      1.45 o 
   0  11   7        6.78        6.55      1.24 o 
   1  11   7        9.62       13.22      1.40 o 
   2  11   7        5.25        5.63      1.58 o 
   3  11   7        4.81        1.88      1.35 o 
  -3  12   7       30.25       32.31      3.04 o 
  -2  12   7        2.79        3.57      1.56 o 
  -1  12   7       23.73       27.40      2.18 o 
   0  12   7       13.53        9.23      1.65 o 
   1  12   7        0.60        0.82      0.96 o 
   2  12   7        0.39        0.06      0.77 o 
   3  12   7        1.19        0.63      1.07 o 
  -3  13   7        6.20        5.61      3.94 o 
  -2  13   7       47.12       45.00      3.30 o 
  -1  13   7       46.49       51.62      2.38 o 
   0  13   7        0.69       -0.21      1.04 o 
   1  13   7        3.40        3.25      1.69 o 
   2  13   7        0.22        0.15      0.76 o 
  -2  14   7        1.47        2.80      1.95 o 
  -1  14   7        1.81        1.64      1.13 o 
   0  14   7        1.72        0.27      0.88 o 
   1  14   7        8.35        4.14      2.25 o 
   0  15   7       29.75       31.68      2.18 o 
  -1 -15   8        0.02        0.65      0.79 o 
   0 -15   8        0.12        1.01      1.07 o 
   1 -15   8        9.31       14.79      7.10 o 
  -2 -14   8        0.12        1.49      1.93 o 
  -1 -14   8       12.42       15.53      1.38 o 
   0 -14   8        0.26        0.62      1.23 o 
   1 -14   8        0.02        0.51      1.21 o 
   2 -14   8       21.13       23.54      6.97 o 
  -3 -13   8       16.26       17.52      2.89 o 
  -2 -13   8        1.42        0.72      0.69 o 
  -1 -13   8       42.88       48.69      1.79 o 
   0 -13   8       34.05       40.26      1.79 o 
   1 -13   8       13.54        6.34      2.03 o 
   2 -13   8        0.02       -0.76      2.28 o 
  -3 -12   8       22.42       25.06      3.42 o 
  -2 -12   8        0.01       -0.37      0.44 o 
  -1 -12   8       67.82       64.27      5.32 o 
   0 -12   8        0.27       -0.29      0.67 o 
   1 -12   8       77.49       76.75      3.47 o 
   2 -12   8       24.84       23.05      3.12 o 
   3 -12   8        9.94        7.95      2.78 o 
  -3 -11   8       42.86       55.20      6.48 o 
  -2 -11   8       17.43       19.41      0.86 o 
  -1 -11   8       13.01       11.56      0.98 o 
   0 -11   8      101.11       95.88      3.15 o 
   1 -11   8       37.94       37.15      2.26 o 
   2 -11   8        6.11        6.63      2.20 o 
   3 -11   8       10.38        9.29      2.96 o 
  -4 -10   8       58.07       64.04      5.61 o 
  -3 -10   8       31.84       30.75      3.59 o 
  -2 -10   8        7.77        5.51      0.98 o 
  -1 -10   8        4.45        6.05      0.89 o 
   0 -10   8       18.46       24.64      1.66 o 
   1 -10   8        8.94       10.08      1.64 o 
   2 -10   8       19.72       19.03      2.58 o 
   3 -10   8       34.75       34.61      3.10 o 
   4 -10   8        2.52        2.59      2.22 o 
  -4  -9   8       54.46       60.19      5.34 o 
  -3  -9   8        1.00        4.12      2.02 o 
  -2  -9   8       50.39       47.86      1.19 o 
  -1  -9   8       61.74       55.89      1.99 o 
   0  -9   8      169.38      165.22      3.91 o 
   1  -9   8      120.39      116.30      4.44 o 
   2  -9   8       63.50       52.43      2.97 o 
   3  -9   8        0.26        2.48      1.52 o 
   4  -9   8        6.93        6.83      2.11 o 
  -4  -8   8        0.06        0.61      2.98 o 
  -3  -8   8        0.03       -0.18      1.31 o 
  -2  -8   8       53.95       52.41      1.15 o 
  -1  -8   8      165.23      136.69      6.26 o 
   0  -8   8       64.94       65.82      1.72 o 
   1  -8   8      232.08      219.78      6.07 o 
   2  -8   8      127.87      127.25      4.62 o 
   3  -8   8       10.49        7.27      2.08 o 
   4  -8   8       17.83       21.80      2.57 o 
  -5  -7   8        1.26        0.79      2.19 o 
  -4  -7   8        0.34        1.23      2.02 o 
  -3  -7   8       20.37       17.17      2.80 o 
  -2  -7   8        7.40       14.16      0.43 o 
  -1  -7   8      437.30      385.76      7.86 o 
   0  -7   8     1052.45     1080.16     18.86 o 
   1  -7   8      170.39      160.68      5.87 o 
   2  -7   8      135.04      118.36      5.61 o 
   3  -7   8       39.39       40.37      3.11 o 
   4  -7   8       37.84       47.05      4.70 o 
  -5  -6   8        0.30        0.35      2.10 o 
  -4  -6   8       27.39       31.37      4.03 o 
  -3  -6   8      124.70      133.35      8.85 o 
  -2  -6   8      208.66      210.05      2.73 o 
  -1  -6   8      598.74      577.14     48.71 o 
   0  -6   8       42.01       30.05      1.18 o 
   1  -6   8       73.39       87.44      3.59 o 
   2  -6   8       53.37       50.03      3.33 o 
   3  -6   8        0.37        0.96      1.49 o 
   4  -6   8        4.07        4.52      1.61 o 
  -5  -5   8        2.77        0.88      3.50 o 
  -4  -5   8        4.37        4.99      4.29 o 
  -3  -5   8        2.66        0.61      2.37 o 
  -2  -5   8       71.31       74.46      1.24 o 
  -1  -5   8      108.85      112.74      6.44 o 
   0  -5   8        2.53       11.11      0.66 o 
   1  -5   8        3.91        2.21      0.22 o 
   2  -5   8      128.13      123.88      5.08 o 
   3  -5   8      128.18      113.98      5.43 o 
   4  -5   8        6.94        5.43      2.10 o 
   5  -5   8        2.99       -0.26      1.30 o 
  -5  -4   8       70.52       65.10      5.96 o 
  -4  -4   8      625.63      677.59     28.12 o 
  -3  -4   8        0.77       -0.18      2.10 o 
  -2  -4   8       17.41       12.44      1.05 o 
  -1  -4   8       25.73       24.97      0.72 o 
   0  -4   8      112.13       94.84      2.76 o 
   1  -4   8      277.72      293.71      5.92 o 
   2  -4   8      321.40      347.73     11.21 o 
   3  -4   8       65.48       54.76      5.08 o 
   4  -4   8        6.30        8.85      2.19 o 
   5  -4   8        0.60        0.98      1.49 o 
  -5  -3   8        0.07       -2.02      4.12 o 
  -4  -3   8        7.95       10.25      3.15 o 
  -3  -3   8       95.50       98.21      5.08 o 
  -2  -3   8      510.92      552.10     12.77 o 
  -1  -3   8      463.73      449.57      7.79 o 
   0  -3   8       81.18       69.14      1.89 o 
   1  -3   8      556.62      534.90     10.81 o 
   2  -3   8        0.01        0.15      0.31 o 
   3  -3   8       56.79       61.33      3.59 o 
   4  -3   8        4.99        6.48      1.93 o 
   5  -3   8        3.65        0.44      1.40 o 
  -5  -2   8        5.29        4.91      2.80 o 
  -4  -2   8        8.26        6.40      2.45 o 
  -3  -2   8        0.01        0.00      0.27 o 
  -2  -2   8      135.05      140.88      1.92 o 
  -1  -2   8       10.97        3.25      0.38 o 
   0  -2   8     3236.85     3679.66     95.67 o 
   1  -2   8      437.26      387.01      7.68 o 
   2  -2   8      270.71      293.89      9.90 o 
   3  -2   8      217.95      226.06      8.32 o 
   4  -2   8       25.61       27.69      2.89 o 
   5  -2   8        2.93        0.18      1.31 o 
  -5  -1   8        1.30        1.75      2.19 o 
  -4  -1   8        2.81        0.99      0.70 o 
  -3  -1   8      190.56      181.38      8.45 o 
  -2  -1   8     1064.85     1005.26     21.29 o 
  -1  -1   8     1130.67     1155.38     22.29 o 
   0  -1   8      289.09      295.55      5.50 o 
   1  -1   8      105.80      167.38      4.43 o 
   2  -1   8       90.98       93.24      4.16 o 
   3  -1   8        9.90       10.29      1.12 o 
   4  -1   8       14.96       18.66      2.28 o 
   5  -1   8        8.00        8.85      2.02 o 
  -5   0   8       23.56       23.48      3.50 o 
  -4   0   8       11.06        7.56      0.52 o 
  -3   0   8       82.74       70.31      1.37 o 
  -2   0   8        8.23       12.80      0.92 o 
  -1   0   8       53.13      113.75      2.01 o 
   0   0   8      627.06      601.64     12.05 o 
   1   0   8     1498.02     1525.73     33.52 o 
   2   0   8        7.37       11.52      1.02 o 
   3   0   8      243.44      236.65      6.82 o 
   4   0   8       90.14      100.85      3.34 o 
   5   0   8        2.29        2.80      1.49 o 
  -5   1   8        0.04        0.22      0.63 o 
  -4   1   8       10.40       10.89      1.15 o 
  -3   1   8        2.25        1.99      0.43 o 
  -2   1   8       62.52       55.21      1.41 o 
  -1   1   8      457.61      457.77      7.93 o 
   0   1   8        0.09        0.22      0.50 o 
   1   1   8        1.64        1.45      0.62 o 
   2   1   8      116.78      129.60      3.93 o 
   3   1   8        4.04        3.95      0.92 o 
   4   1   8       12.14       12.78      1.15 o 
   5   1   8        9.42        7.80      1.75 o 
  -5   2   8        2.55        2.73      0.70 o 
  -4   2   8       13.12       14.69      1.17 o 
  -3   2   8       27.27       30.33      1.08 o 
  -2   2   8      134.23      196.38      3.56 o 
  -1   2   8      391.18      514.02      9.26 o 
   0   2   8       20.09       27.69      1.23 o 
   1   2   8       40.18       68.73      1.86 o 
   2   2   8       26.02       33.64      1.34 o 
   3   2   8      301.48      327.25      7.12 o 
   4   2   8       16.06       17.26      1.80 o 
   5   2   8        0.17        0.43      0.84 o 
  -5   3   8       17.61       19.56      1.73 o 
  -4   3   8        0.40       -0.20      0.80 o 
  -3   3   8        6.73        3.02      0.77 o 
  -2   3   8       15.33       21.36      1.97 o 
  -1   3   8       65.35       66.15      1.78 o 
   0   3   8      960.90      902.41     17.84 o 
   1   3   8      606.54      545.55     17.00 o 
   2   3   8        9.85        8.31      0.77 o 
   3   3   8      334.67      356.70      7.55 o 
   4   3   8        2.43        1.59      1.03 o 
   5   3   8        1.26        1.97      1.80 o 
  -5   4   8        6.54        8.12      1.28 o 
  -4   4   8       12.17        9.99      1.40 o 
  -3   4   8      179.83      166.13      4.79 o 
  -2   4   8     1283.49     1375.28     31.54 o 
  -1   4   8     1407.47     1459.60     33.29 o 
   0   4   8      350.68      337.45      7.62 o 
   1   4   8        2.79        1.07      0.59 o 
   2   4   8        1.72        3.96      0.74 o 
   3   4   8        1.07        0.09      0.58 o 
   4   4   8        5.53        4.34      0.98 o 
  -5   5   8        3.94        3.24      1.45 o 
  -4   5   8        4.43        4.56      1.31 o 
  -3   5   8       60.45       52.69      3.55 o 
  -2   5   8       87.85       71.83      2.14 o 
  -1   5   8        0.00        4.74      0.81 o 
   0   5   8      205.26      205.05      5.07 o 
   1   5   8      297.54      327.74      7.65 o 
   2   5   8       33.24       36.20      1.33 o 
   3   5   8       62.26       64.30      2.18 o 
   4   5   8        2.86        2.97      0.85 o 
  -5   6   8        2.56        3.85      1.40 o 
  -4   6   8        8.96       12.09      1.75 o 
  -3   6   8      380.54      383.29     14.94 o 
  -2   6   8       57.40       54.71      2.72 o 
  -1   6   8        9.08        8.11      1.15 o 
   0   6   8       12.85       21.88      1.23 o 
   1   6   8       45.38       38.72      1.58 o 
   2   6   8        4.96        6.21      0.84 o 
   3   6   8       26.31       26.25      1.51 o 
   4   6   8       15.25       18.78      2.00 o 
  -5   7   8        1.34        0.44      1.23 o 
  -4   7   8       13.45       13.49      2.02 o 
  -3   7   8        2.35        2.42      1.20 o 
  -2   7   8       45.86       45.91      2.14 o 
  -1   7   8      485.19      447.46     10.16 o 
   0   7   8        3.02        9.92      1.67 o 
   1   7   8       14.13       12.14      0.95 o 
   2   7   8      185.57      190.16      4.31 o 
   3   7   8        1.08        0.58      0.81 o 
   4   7   8        2.53        2.62      0.81 o 
  -4   8   8        1.85        0.09      1.23 o 
  -3   8   8       64.83       56.61      2.74 o 
  -2   8   8      381.16      372.98     10.80 o 
  -1   8   8        6.69        6.25      1.30 o 
   0   8   8       42.27       42.96      2.72 o 
   1   8   8      148.17      137.99      3.18 o 
   2   8   8       47.01       49.10      1.98 o 
   3   8   8       24.35       23.92      1.59 o 
   4   8   8        8.93        5.53      2.85 o 
  -4   9   8        0.01        1.23      1.58 o 
  -3   9   8        3.63        3.20      1.39 o 
  -2   9   8       73.72       76.92      3.24 o 
  -1   9   8      336.82      348.29      9.20 o 
   0   9   8        2.73        2.31      0.92 o 
   1   9   8        3.26        5.30      1.20 o 
   2   9   8        2.19        2.93      0.88 o 
   3   9   8        5.22        4.41      1.34 o 
   4   9   8        0.09        0.33      0.60 o 
  -4  10   8        0.04        0.70      1.58 o 
  -3  10   8        0.01        0.82      1.13 o 
  -2  10   8        0.90        0.02      1.01 o 
  -1  10   8       61.33       57.06      2.78 o 
   0  10   8      100.53       86.97      3.09 o 
   1  10   8       48.89       51.06      2.03 o 
   2  10   8       12.31       12.09      1.28 o 
   3  10   8        0.52        0.72      0.86 o 
  -3  11   8        1.07       -0.25      1.75 o 
  -2  11   8        0.02       -0.06      0.95 o 
  -1  11   8       21.90       22.04      1.93 o 
   0  11   8        8.61        7.35      1.14 o 
   1  11   8        0.99        2.28      1.01 o 
   2  11   8        0.45        0.17      0.70 o 
   3  11   8        0.19       -0.54      0.78 o 
  -3  12   8       12.48       12.15      2.42 o 
  -2  12   8       13.78       16.14      2.14 o 
  -1  12   8        2.07        3.90      1.76 o 
   0  12   8       17.40       19.87      1.78 o 
   1  12   8        2.41        1.81      1.08 o 
   2  12   8        0.00       -0.08      0.84 o 
  -2  13   8       31.97       31.75      3.73 o 
  -1  13   8        0.49       -1.72      1.72 o 
   0  13   8        8.67       12.80      2.42 o 
   1  13   8        5.88        5.06      2.15 o 
   2  13   8        0.14       -1.09      1.09 o 
  -2  14   8       13.61       11.72      2.32 o 
  -1  14   8       40.11       43.84      2.46 o 
   0  14   8        3.27        1.94      1.26 o 
   1  14   8        1.19        0.47      0.91 o 
   0 -15   9        1.53        1.93      1.38 o 
  -1 -14   9        0.05        0.38      0.74 o 
   0 -14   9        0.42       -0.81      1.21 o 
   1 -14   9        3.15        1.77      1.60 o 
  -2 -13   9       96.91      107.15      5.52 o 
  -1 -13   9      104.75      110.44      5.39 o 
   0 -13   9       36.00       41.50      2.91 o 
   1 -13   9       20.26       21.83      2.75 o 
   2 -13   9        9.23        8.72      2.04 o 
  -3 -12   9        0.07       -0.53      1.75 o 
  -2 -12   9        0.61        0.78      0.51 o 
  -1 -12   9       14.46       14.28      3.10 o 
   0 -12   9       42.44       40.60      3.21 o 
   1 -12   9       62.17       52.46      3.09 o 
   2 -12   9       66.59       73.34      4.05 o 
   3 -12   9       13.16       13.84      2.66 o 
  -3 -11   9        1.41        1.31      1.93 o 
  -2 -11   9       29.03       32.64      1.58 o 
  -1 -11   9      185.79      194.05      5.34 o 
   0 -11   9       54.80       61.89      2.85 o 
   1 -11   9        3.71        1.77      1.84 o 
   2 -11   9       33.66       31.79      2.73 o 
   3 -11   9        5.92        5.22      2.07 o 
  -4 -10   9        9.97       14.11      3.59 o 
  -3 -10   9       39.05       49.68      6.40 o 
  -2 -10   9       22.84       19.02      1.03 o 
  -1 -10   9      259.85      241.31      8.10 o 
   0 -10   9      486.22      499.46      9.14 o 
   1 -10   9       66.72       68.60      3.42 o 
   2 -10   9      128.83      107.76      6.81 o 
   3 -10   9        1.75       -0.12      1.55 o 
  -4  -9   9        2.14        3.15      2.63 o 
  -3  -9   9        4.22        2.54      2.98 o 
  -2  -9   9        1.02        0.95      0.45 o 
  -1  -9   9       93.85       87.94      3.81 o 
   0  -9   9      238.19      213.25      4.09 o 
   1  -9   9       28.24       28.93      4.64 o 
   2  -9   9       60.81       61.79      4.38 o 
   3  -9   9        5.30        2.20      1.86 o 
   4  -9   9       16.06       12.14      3.81 o 
  -4  -8   9       27.66       27.34      4.03 o 
  -3  -8   9        0.13       -0.53      1.49 o 
  -2  -8   9      166.73      172.01      3.27 o 
  -1  -8   9      275.74      300.36      6.60 o 
   0  -8   9      363.30      347.79      6.53 o 
   1  -8   9      975.14      945.93     24.22 o 
   2  -8   9      165.39      158.78      5.42 o 
   3  -8   9        0.70       -0.04      1.23 o 
   4  -8   9        2.54        4.29      2.41 o 
  -4  -7   9       16.19       20.06      5.43 o 
  -3  -7   9       91.83       85.86      5.08 o 
  -2  -7   9        4.72        5.20      0.35 o 
  -1  -7   9        6.85        6.29      3.94 o 
   0  -7   9      161.97      134.17      4.69 o 
   1  -7   9      330.59      318.65     10.78 o 
   2  -7   9      273.10      265.90     12.88 o 
   3  -7   9        0.14       -0.09      1.40 o 
   4  -7   9       19.34       20.79      2.50 o 
  -5  -6   9        0.81       -0.70      2.19 o 
  -4  -6   9        1.01       -2.02      2.19 o 
  -3  -6   9        0.08       -1.14      1.66 o 
  -2  -6   9       62.74       59.37      1.68 o 
  -1  -6   9      493.63      477.07      9.71 o 
   0  -6   9      109.24      136.78      3.03 o 
   1  -6   9       36.32       36.37      1.53 o 
   2  -6   9        0.49        0.26      1.23 o 
   3  -6   9        1.41        0.35      1.49 o 
   4  -6   9        0.08       -1.66      3.15 o 
  -5  -5   9        0.27        0.09      1.93 o 
  -4  -5   9       91.79       93.22      6.83 o 
  -3  -5   9        9.12        7.80      2.10 o 
  -2  -5   9      347.50      357.51      8.29 o 
  -1  -5   9      610.78      641.52     12.86 o 
   0  -5   9      392.52      395.41     51.78 o 
   1  -5   9       45.38       41.86      1.10 o 
   2  -5   9       29.50       30.84      3.85 o 
   3  -5   9       35.44       40.48      3.42 o 
   4  -5   9        8.18       10.51      2.54 o 
  -5  -4   9        4.22        4.56      3.07 o 
  -4  -4   9        0.20       -1.66      4.29 o 
  -3  -4   9       29.39       31.19      3.15 o 
  -2  -4   9      295.32      311.73      5.40 o 
  -1  -4   9      428.81      515.02      7.91 o 
   0  -4   9     1717.12     1670.63     47.40 o 
   1  -4   9       43.53       35.82      1.58 o 
   2  -4   9       40.83       45.73      4.21 o 
   3  -4   9       15.21       18.05      2.37 o 
   4  -4   9        7.41        7.36      2.10 o 
   5  -4   9        0.74       -0.79      1.84 o 
  -5  -3   9        7.94        6.92      3.24 o 
  -4  -3   9      215.39      222.62     11.48 o 
  -3  -3   9       21.95       26.72      3.07 o 
  -2  -3   9      223.11      240.03      3.24 o 
  -1  -3   9     1652.45     1780.96     38.45 o 
   0  -3   9      570.77      542.14     10.35 o 
   1  -3   9        0.02        0.83      0.89 o 
   2  -3   9        0.28        0.37      0.33 o 
   3  -3   9        2.09        3.19      0.50 o 
   4  -3   9        1.30        3.77      2.80 o 
   5  -3   9        0.26       -0.18      2.19 o 
  -5  -2   9       73.51       70.44      9.11 o 
  -4  -2   9        7.24        8.67      2.80 o 
  -3  -2   9      520.15      531.86     10.10 o 
  -2  -2   9        0.21        0.41      0.23 o 
  -1  -2   9       36.21       23.47      0.82 o 
   0  -2   9      903.66     1024.19     20.72 o 
   1  -2   9      827.34      876.26     18.59 o 
   2  -2   9       94.68       95.61      4.55 o 
   3  -2   9       33.11       33.18      1.42 o 
   4  -2   9        7.60        7.80      2.02 o 
   5  -2   9        9.18        0.09      2.10 o 
  -5  -1   9        0.01       -0.61      2.02 o 
  -4  -1   9       23.74       30.02      0.76 o 
  -3  -1   9       78.08       77.11      1.49 o 
  -2  -1   9        0.28        5.23      0.45 o 
  -1  -1   9      280.24      275.25      4.61 o 
   0  -1   9       95.80       82.18      1.86 o 
   1  -1   9        4.61       21.16      1.24 o 
   2  -1   9        0.42        1.76      0.52 o 
   3  -1   9       35.86       31.23      1.23 o 
   4  -1   9        6.19        6.86      1.39 o 
   5  -1   9        1.36        3.07      1.75 o 
  -5   0   9        2.35        2.10      3.59 o 
  -4   0   9        7.77        6.38      1.04 o 
  -3   0   9      177.31      193.69      3.49 o 
  -2   0   9     1993.11     2072.23     46.10 o 
  -1   0   9      194.43      184.68      3.44 o 
   0   0   9      661.37      666.20     12.64 o 
   1   0   9      614.64      757.04     15.47 o 
   2   0   9       42.50       35.91      1.33 o 
   3   0   9      170.92      179.45      4.01 o 
   4   0   9       72.72       80.64      2.81 o 
   5   0   9        0.52        0.96      1.31 o 
  -5   1   9        4.05        6.57      2.63 o 
  -4   1   9       13.49       13.23      1.71 o 
  -3   1   9       27.85       32.58      1.16 o 
  -2   1   9        8.85        0.61      0.45 o 
  -1   1   9      110.09      101.96      2.60 o 
   0   1   9       27.94       17.39      1.36 o 
   1   1   9       88.68      121.05      4.29 o 
   2   1   9      120.83      101.80      2.40 o 
   3   1   9      275.77      269.16      9.81 o 
   4   1   9       21.96       20.94      2.11 o 
   5   1   9        0.96        1.73      1.02 o 
  -5   2   9        0.45        0.74      0.57 o 
  -4   2   9      156.46      152.77      3.93 o 
  -3   2   9      151.88      174.58      3.84 o 
  -2   2   9       72.18       85.69      1.89 o 
  -1   2   9      655.88      531.36      9.88 o 
   0   2   9      215.54      232.46      4.43 o 
   1   2   9      309.65      253.13      5.20 o 
   2   2   9       46.23       60.52      1.68 o 
   3   2   9        7.17        8.63      1.18 o 
   4   2   9       16.28       17.04      1.46 o 
   5   2   9        0.11        1.58      1.17 o 
  -5   3   9        0.19        0.56      0.73 o 
  -4   3   9        0.74        1.31      1.31 o 
  -3   3   9       34.78       29.09      1.23 o 
  -2   3   9        6.43       20.24      0.96 o 
  -1   3   9       17.46       25.65      1.05 o 
   0   3   9       29.28       23.63      1.12 o 
   1   3   9      497.88      541.90     11.03 o 
   2   3   9      173.20      181.59      3.51 o 
   3   3   9      309.61      313.30      7.88 o 
   4   3   9       35.82       34.23      1.81 o 
  -5   4   9        5.91        2.18      2.32 o 
  -4   4   9       40.67       40.74      2.37 o 
  -3   4   9        7.28        5.87      0.92 o 
  -2   4   9       22.50       41.51      6.79 o 
  -1   4   9       63.56       76.78      2.07 o 
   0   4   9      390.97      366.60      7.28 o 
   1   4   9      196.71      187.63      4.09 o 
   2   4   9       18.67       18.82      1.23 o 
   3   4   9       91.47      104.67      3.19 o 
   4   4   9        1.17        1.18      0.85 o 
  -5   5   9        1.67        4.21      1.31 o 
  -4   5   9       28.13       26.81      2.19 o 
  -3   5   9       77.24       78.05      2.57 o 
  -2   5   9       16.73       10.24      1.18 o 
  -1   5   9        3.99        1.93      0.68 o 
   0   5   9        3.70        5.91      0.87 o 
   1   5   9        1.84        2.03      0.71 o 
   2   5   9       45.69       45.39      1.67 o 
   3   5   9        1.65        3.15      1.32 o 
   4   5   9       12.57        5.96      2.02 o 
  -5   6   9        2.89        2.19      1.40 o 
  -4   6   9        5.38        2.98      2.19 o 
  -3   6   9        0.38        0.20      0.86 o 
  -2   6   9       26.04       26.29      1.48 o 
  -1   6   9        1.46        2.37      0.98 o 
   0   6   9        0.02        1.30      0.87 o 
   1   6   9      161.73      163.76      4.38 o 
   2   6   9        0.40        1.69      0.72 o 
   3   6   9        4.67        5.19      1.08 o 
   4   6   9        0.80        0.47      1.08 o 
  -4   7   9        5.02        1.84      2.37 o 
  -3   7   9       80.82       81.19      3.55 o 
  -2   7   9       26.36       26.05      2.14 o 
  -1   7   9      183.56      160.72      4.21 o 
   0   7   9       13.82        9.46      1.08 o 
   1   7   9       26.16       28.58      2.85 o 
   2   7   9        9.67        6.87      1.35 o 
   3   7   9        4.50        6.50      1.02 o 
   4   7   9        0.71        0.39      0.73 o 
  -4   8   9       35.81       46.08      5.52 o 
  -3   8   9       12.75       14.89      2.37 o 
  -2   8   9      593.89      645.70     17.32 o 
  -1   8   9       37.07       40.09      2.04 o 
   0   8   9       31.13       33.17      1.73 o 
   1   8   9       55.00       61.80      3.77 o 
   2   8   9      114.65      112.32      3.45 o 
   3   8   9       46.10       43.70      2.10 o 
   4   8   9        3.10        2.67      1.04 o 
  -4   9   9       11.65       10.78      3.77 o 
  -3   9   9       22.60       24.94      2.37 o 
  -2   9   9       36.48       41.07      3.84 o 
  -1   9   9       35.09       33.59      2.76 o 
   0   9   9       77.45       75.61      3.24 o 
   1   9   9        2.25        2.93      1.04 o 
   2   9   9        6.04        3.43      1.26 o 
   3   9   9       35.06       34.86      1.98 o 
  -4  10   9        9.78       15.24      2.63 o 
  -3  10   9        0.01       -1.26      1.26 o 
  -2  10   9       43.77       37.67      2.49 o 
  -1  10   9        0.01        1.40      1.49 o 
   0  10   9       48.83       53.79      2.96 o 
   1  10   9       10.27        6.47      1.32 o 
   2  10   9       37.39       34.45      2.43 o 
   3  10   9       24.32       26.18      1.83 o 
  -3  11   9        2.04        1.08      1.26 o 
  -2  11   9       41.54       42.69      3.11 o 
  -1  11   9        6.85        6.29      1.43 o 
   0  11   9        1.31        2.10      1.83 o 
   1  11   9        0.15        1.20      1.16 o 
   2  11   9        1.42        0.73      0.99 o 
   3  11   9        8.50       10.01      1.52 o 
  -3  12   9       28.83       29.44      3.41 o 
  -2  12   9       13.02       14.32      2.50 o 
  -1  12   9        4.17        4.58      1.69 o 
   0  12   9        0.66        0.53      1.01 o 
   1  12   9        4.81        4.05      1.71 o 
   2  12   9        1.63        1.91      1.13 o 
  -2  13   9       41.81       44.08      5.96 o 
  -1  13   9        3.34        4.65      1.63 o 
   0  13   9        0.85        0.94      1.27 o 
   1  13   9        2.17        0.88      1.22 o 
   2  13   9        9.18        9.30      1.94 o 
  -1  14   9        4.80        3.18      1.87 o 
   0  14   9        2.32        3.59      1.40 o 
   1  14   9        2.27        2.21      1.50 o 
  -1 -14  10        9.96        7.49      4.91 o 
   0 -14  10        5.33        4.07      1.55 o 
   1 -14  10       11.60       12.36      7.45 o 
  -2 -13  10        2.45        2.54      1.75 o 
  -1 -13  10        0.96        0.10      0.61 o 
   0 -13  10      123.78      118.51      4.25 o 
   1 -13  10       68.63       72.12      3.68 o 
   2 -13  10       25.12       33.76      3.54 o 
  -3 -12  10        0.15        0.26      2.54 o 
  -2 -12  10       18.20       16.64      0.96 o 
  -1 -12  10       35.43       31.95      1.76 o 
   0 -12  10        2.18        1.80      1.12 o 
   1 -12  10       66.80       67.97      3.47 o 
   2 -12  10        0.14       -0.28      1.49 o 
   3 -12  10        4.20        3.09      2.37 o 
  -3 -11  10        0.78        2.02      2.02 o 
  -2 -11  10        5.07        5.79      0.64 o 
  -1 -11  10       11.67        3.90      1.48 o 
   0 -11  10        0.14        0.20      0.90 o 
   1 -11  10       55.97       59.51      3.32 o 
   2 -11  10       31.65       32.84      2.82 o 
   3 -11  10       10.35        5.76      4.95 o 
  -4 -10  10        3.75        1.75      2.45 o 
  -3 -10  10        8.69       10.08      2.63 o 
  -2 -10  10        1.91        1.35      0.53 o 
  -1 -10  10       75.57       57.12      2.27 o 
   0 -10  10       11.83       12.49      0.87 o 
   1 -10  10       46.58       40.39      2.42 o 
   2 -10  10      111.78      113.43      4.89 o 
   3 -10  10        5.64        2.22      1.70 o 
  -4  -9  10        0.03       -0.79      2.10 o 
  -3  -9  10       13.83       19.54      2.98 o 
  -2  -9  10       44.26       39.06      0.91 o 
  -1  -9  10        4.55        5.32      0.91 o 
   0  -9  10       62.71       58.30      1.78 o 
   1  -9  10       86.36       76.50      4.95 o 
   2  -9  10      617.70      640.28     17.53 o 
   3  -9  10       26.15       26.72      3.24 o 
   4  -9  10        0.39        0.57      1.49 o 
  -4  -8  10        9.51       13.23      3.33 o 
  -3  -8  10        6.45        9.11      2.45 o 
  -2  -8  10      180.12      167.35      2.76 o 
  -1  -8  10        2.08        1.63      1.09 o 
   0  -8  10      403.11      401.77      7.23 o 
   1  -8  10     1372.29     1379.98     49.94 o 
   2  -8  10      153.91      152.80      7.45 o 
   3  -8  10       27.48       21.84      2.45 o 
   4  -8  10        8.36       16.39      3.50 o 
  -4  -7  10       50.46       56.86      5.17 o 
  -3  -7  10       58.56       55.28      6.22 o 
  -2  -7  10       17.01       23.65      0.85 o 
  -1  -7  10      117.44      145.74      3.59 o 
   0  -7  10       13.94       10.58      0.87 o 
   1  -7  10       35.84       34.34      2.80 o 
   2  -7  10       82.53       76.92      4.99 o 
   3  -7  10       17.52       19.01      3.07 o 
   4  -7  10        0.45        1.32      1.83 o 
  -5  -6  10        0.00       -1.84      4.03 o 
  -4  -6  10        1.90        1.66      3.59 o 
  -3  -6  10        1.52        2.10      2.89 o 
  -2  -6  10       19.33       18.25      0.88 o 
  -1  -6  10       11.22        3.14      0.65 o 
   0  -6  10      223.52      222.61      4.70 o 
   1  -6  10     1208.67     1242.00     39.69 o 
   2  -6  10      209.70      211.15     10.51 o 
   3  -6  10        0.02       -0.44      1.49 o 
   4  -6  10        0.66       -0.79      1.84 o 
  -5  -5  10       38.68       37.67      4.99 o 
  -4  -5  10      140.93      147.71      8.59 o 
  -3  -5  10        3.11        3.68      2.02 o 
  -2  -5  10       25.16       28.28      0.96 o 
  -1  -5  10       13.47       18.99      0.89 o 
   0  -5  10        8.21       15.25      1.51 o 
   1  -5  10       66.38       82.34      1.75 o 
   2  -5  10        3.82        4.12      1.66 o 
   3  -5  10       51.89       59.40      4.21 o 
   4  -5  10       22.60       31.28      5.26 o 
  -5  -4  10        9.85        7.36      3.33 o 
  -4  -4  10        4.30        8.94      3.07 o 
  -3  -4  10       10.46       13.58      2.72 o 
  -2  -4  10       98.13       96.58      1.91 o 
  -1  -4  10       23.96       21.09      0.83 o 
   0  -4  10      769.45      770.26     15.73 o 
   1  -4  10      291.99      279.03      9.94 o 
   2  -4  10       89.19       78.67      1.25 o 
   3  -4  10       17.84       17.70      3.94 o 
   4  -4  10        2.05        3.68      2.02 o 
  -5  -3  10        0.01       -0.70      2.37 o 
  -4  -3  10      122.84      135.45      8.32 o 
  -3  -3  10        2.14        2.89      2.02 o 
  -2  -3  10      587.41      548.76      8.38 o 
  -1  -3  10       20.69       25.00      0.97 o 
   0  -3  10      343.10      309.70      6.49 o 
   1  -3  10     1528.25     1627.60     38.13 o 
   2  -3  10      154.17       99.83      3.95 o 
   3  -3  10       11.90       13.98      1.66 o 
   4  -3  10        0.52        1.31      1.66 o 
  -5  -2  10       95.65      113.90      8.15 o 
  -4  -2  10       37.44       42.14      7.01 o 
  -3  -2  10        1.03        2.04      0.31 o 
  -2  -2  10      101.25      135.86      2.32 o 
  -1  -2  10       83.20       80.95      2.10 o 
   0  -2  10       46.61       43.05      1.45 o 
   1  -2  10     1020.70     1182.91     28.03 o 
   2  -2  10       21.18       27.53      1.08 o 
   3  -2  10        0.66        0.98      0.64 o 
   4  -2  10        0.11        0.35      1.40 o 
  -5  -1  10        7.80        6.22      4.56 o 
  -4  -1  10        0.01        0.05      0.21 o 
  -3  -1  10       49.69       50.78      1.11 o 
  -2  -1  10      436.66      474.51      8.17 o 
  -1  -1  10       77.14       72.33      1.52 o 
   0  -1  10       12.50       13.15      1.02 o 
   1  -1  10      539.43      454.99      9.38 o 
   2  -1  10      327.73      382.01     10.18 o 
   3  -1  10       27.12       21.11      1.31 o 
   4  -1  10        2.03        1.80      0.87 o 
   5  -1  10        2.03       -1.23      2.45 o 
  -5   0  10        9.70       12.88      3.33 o 
  -4   0  10       93.16      102.15      2.87 o 
  -3   0  10       15.64       14.65      0.93 o 
  -2   0  10        6.92       22.23      0.83 o 
  -1   0  10       31.06       21.87      1.05 o 
   0   0  10      156.52      206.81      4.44 o 
   1   0  10      680.70      679.34     14.12 o 
   2   0  10      108.70      154.01      2.93 o 
   3   0  10       46.50       48.04      2.02 o 
   4   0  10        0.19        0.57      0.80 o 
   5   0  10        3.85        4.82      2.89 o 
  -5   1  10       30.75       39.08      6.66 o 
  -4   1  10       68.63       63.46      3.33 o 
  -3   1  10       49.47       45.82      1.58 o 
  -2   1  10       43.95       55.94      1.36 o 
  -1   1  10     1303.00     1355.26     28.53 o 
   0   1  10      835.11      883.02     18.36 o 
   1   1  10       51.91       59.20      2.66 o 
   2   1  10      407.13      433.95      7.97 o 
   3   1  10      369.88      392.72      9.43 o 
   4   1  10        9.13       10.04      1.24 o 
  -5   2  10        1.46        0.44      0.74 o 
  -4   2  10       17.53       17.10      1.20 o 
  -3   2  10      216.15      226.51      4.86 o 
  -2   2  10      499.95      367.09      7.23 o 
  -1   2  10      312.97      438.27      8.30 o 
   0   2  10        1.04        0.12      0.60 o 
   1   2  10      224.58      206.99      4.55 o 
   2   2  10      605.84      561.08     10.11 o 
   3   2  10      227.24      233.86      5.80 o 
   4   2  10        4.96        3.12      1.03 o 
  -5   3  10        0.85        0.54      0.73 o 
  -4   3  10       11.60       11.04      1.31 o 
  -3   3  10       42.19       46.75      1.57 o 
  -2   3  10       41.47       38.52      1.30 o 
  -1   3  10       22.42       24.97      1.31 o 
   0   3  10      317.44      316.28      8.63 o 
   1   3  10       13.81        3.59      1.02 o 
   2   3  10       27.74       16.98      1.16 o 
   3   3  10        1.22        0.88      0.90 o 
   4   3  10        0.13       -0.31      0.70 o 
  -5   4  10        0.68        1.75      1.05 o 
  -4   4  10       34.70       30.75      2.10 o 
  -3   4  10       55.70       55.21      1.88 o 
  -2   4  10       30.31       24.82      1.21 o 
  -1   4  10       11.40       14.36      1.18 o 
   0   4  10       13.67       10.50      1.49 o 
   1   4  10       22.96       18.15      1.97 o 
   2   4  10      344.58      362.15      7.18 o 
   3   4  10        0.99        0.37      0.67 o 
   4   4  10       11.49        9.14      1.32 o 
  -5   5  10        0.57        1.75      1.14 o 
  -4   5  10        8.71        8.94      2.45 o 
  -3   5  10       69.19       78.25      2.50 o 
  -2   5  10       11.10       12.60      1.05 o 
  -1   5  10       84.90      101.88      3.11 o 
   0   5  10      138.70      147.61      4.47 o 
   1   5  10       10.72       14.54      1.27 o 
   2   5  10       13.93       10.60      0.99 o 
   3   5  10       10.79       10.39      1.10 o 
   4   5  10       10.59        8.92      3.47 o 
  -5   6  10        7.42        8.76      2.80 o 
  -4   6  10       15.61       16.33      1.53 o 
  -3   6  10        0.30       -1.00      1.39 o 
  -2   6  10        0.10        0.10      0.79 o 
  -1   6  10      212.14      210.78      4.89 o 
   0   6  10      247.75      229.44      7.18 o 
   1   6  10        0.33       -0.13      0.62 o 
   2   6  10        0.09       -0.03      0.58 o 
   3   6  10        2.50        3.56      1.22 o 
   4   6  10        0.27        1.47      1.11 o 
  -4   7  10       18.83       18.13      1.85 o 
  -3   7  10       11.58       14.68      1.99 o 
  -2   7  10       83.64       85.64      2.94 o 
  -1   7  10      249.19      263.17      9.33 o 
   0   7  10        3.57        3.97      0.96 o 
   1   7  10       31.53       29.25      1.64 o 
   2   7  10      109.94      102.92      3.06 o 
   3   7  10       67.78       72.80      2.60 o 
   4   7  10        0.15        0.68      0.80 o 
  -4   8  10      123.28      121.04      4.77 o 
  -3   8  10       67.73       70.09      3.68 o 
  -2   8  10       86.13       98.38      5.56 o 
  -1   8  10        8.28        5.49      2.13 o 
   0   8  10       55.56       56.97      3.59 o 
   1   8  10        8.94        9.21      2.81 o 
   2   8  10      104.76      109.11      3.42 o 
   3   8  10       22.20       25.62      2.47 o 
   4   8  10        0.10        0.73      0.84 o 
  -4   9  10        7.75        5.69      2.19 o 
  -3   9  10        6.02        7.12      1.91 o 
  -2   9  10      156.32      139.43      4.99 o 
  -1   9  10      402.19      397.41     11.25 o 
   0   9  10        0.74        1.91      1.22 o 
   1   9  10       27.74       29.87      1.89 o 
   2   9  10       14.14       15.39      1.64 o 
   3   9  10        3.94        3.48      1.03 o 
  -4  10  10        0.88        0.18      1.49 o 
  -3  10  10       30.67       33.24      3.68 o 
  -2  10  10       24.97       21.98      2.12 o 
  -1  10  10       33.50       29.03      2.85 o 
   0  10  10       75.66       65.25      3.30 o 
   1  10  10        9.39       13.11      1.54 o 
   2  10  10        2.11        1.19      1.19 o 
   3  10  10        2.65        2.40      1.23 o 
  -3  11  10        0.88       -0.22      1.13 o 
  -2  11  10        3.09        2.81      1.45 o 
  -1  11  10        7.17        6.82      2.33 o 
   0  11  10        8.91       11.10      1.80 o 
   1  11  10        0.00        0.15      0.77 o 
   2  11  10        6.74        6.81      1.72 o 
  -3  12  10        4.25        5.29      1.79 o 
  -2  12  10       14.34       14.68      3.30 o 
  -1  12  10        3.28        1.30      1.55 o 
   0  12  10        0.92        0.29      0.88 o 
   1  12  10        2.56        2.04      1.16 o 
   2  12  10        0.09       -0.84      0.94 o 
  -2  13  10        2.05        2.69      2.21 o 
  -1  13  10        2.12        4.72      2.23 o 
   0  13  10        5.22        5.90      1.53 o 
   1  13  10        6.42        4.93      1.28 o 
  -1  14  10       19.24       27.66      2.21 o 
   0  14  10        1.70        2.08      1.18 o 
  -1 -14  11        0.63        1.23      0.92 o 
   0 -14  11        2.71        2.96      2.37 o 
   1 -14  11        0.07       -1.27      1.33 o 
  -2 -13  11       44.23       57.65      5.69 o 
  -1 -13  11        4.93        1.45      1.62 o 
   0 -13  11        6.20        5.92      1.33 o 
   1 -13  11        0.49        1.24      1.55 o 
   2 -13  11        0.03        0.80      1.45 o 
  -3 -12  11        2.21        1.40      1.93 o 
  -2 -12  11        7.86        7.24      0.64 o 
  -1 -12  11       67.59       65.00      5.34 o 
   0 -12  11      130.62      129.49      4.82 o 
   1 -12  11       17.90       16.92      2.53 o 
   2 -12  11        1.01        1.62      2.41 o 
  -3 -11  11       20.93       20.85      5.17 o 
  -2 -11  11        0.23       -0.07      0.66 o 
  -1 -11  11       67.02       55.81      2.40 o 
   0 -11  11       57.85       50.12      5.21 o 
   1 -11  11        0.45        1.45      1.18 o 
   2 -11  11       51.31       54.20      5.11 o 
   3 -11  11       52.31       53.17      4.09 o 
  -4 -10  11        2.41        2.37      2.45 o 
  -3 -10  11       33.16       33.29      3.77 o 
  -2 -10  11      232.09      220.53      3.96 o 
  -1 -10  11       26.93       30.43      2.10 o 
   0 -10  11      192.68      179.07      4.20 o 
   1 -10  11       69.86       70.11      3.07 o 
   2 -10  11       30.29       30.53      2.69 o 
   3 -10  11        7.51        7.70      2.14 o 
  -4  -9  11       17.20       21.38      3.85 o 
  -3  -9  11       65.38       59.93      4.64 o 
  -2  -9  11       11.14       13.77      0.69 o 
  -1  -9  11        1.54        0.70      0.78 o 
   0  -9  11       40.12       49.04      1.50 o 
   1  -9  11      201.74      197.17      5.79 o 
   2  -9  11        4.24       -0.69      2.28 o 
   3  -9  11        0.73        0.88      2.10 o 
  -4  -8  11       38.34       37.67      6.66 o 
  -3  -8  11       62.15       51.60      4.21 o 
  -2  -8  11       57.52       55.29      1.45 o 
  -1  -8  11      296.93      281.96      6.79 o 
   0  -8  11       15.06       18.64      1.14 o 
   1  -8  11      156.67      150.61      7.18 o 
   2  -8  11        5.68        6.83      2.72 o 
   3  -8  11        4.97        5.52      2.54 o 
   4  -8  11        0.70        0.20      1.39 o 
  -4  -7  11        4.51        7.45      2.98 o 
  -3  -7  11       21.53       26.46      3.24 o 
  -2  -7  11        0.55        1.94      0.42 o 
  -1  -7  11       42.52       40.80      2.06 o 
   0  -7  11       56.99       53.68      1.75 o 
   1  -7  11       10.30        9.91      0.52 o 
   2  -7  11      173.22      193.19      8.67 o 
   3  -7  11       33.84       40.39      4.03 o 
   4  -7  11        6.91        5.72      1.98 o 
  -4  -6  11        0.14        0.44      2.02 o 
  -3  -6  11        2.20        2.19      1.93 o 
  -2  -6  11       13.42       10.38      1.15 o 
  -1  -6  11       90.86       96.26      3.85 o 
   0  -6  11      291.47      287.44      5.86 o 
   1  -6  11        6.68        6.16      0.58 o 
   2  -6  11       15.76       18.84      2.80 o 
   3  -6  11       47.75       44.59      4.12 o 
   4  -6  11        0.01        1.84      3.15 o 
  -5  -5  11        2.41        4.12      4.82 o 
  -4  -5  11        0.35       -1.75      3.77 o 
  -3  -5  11       55.59       61.94      4.64 o 
  -2  -5  11      398.93      367.79      7.80 o 
  -1  -5  11      488.44      515.67      8.51 o 
   0  -5  11      510.90      495.26     15.86 o 
   1  -5  11        3.96        4.98      0.40 o 
   2  -5  11       18.73       20.24      2.37 o 
   3  -5  11       32.09       25.50      3.24 o 
   4  -5  11       33.22       34.87      3.94 o 
  -5  -4  11        0.43        0.70      2.37 o 
  -4  -4  11        3.63        5.08      2.72 o 
  -3  -4  11      216.27      214.91     12.09 o 
  -2  -4  11      138.05      169.47      5.45 o 
  -1  -4  11       17.30       19.11      0.85 o 
   0  -4  11       66.69       83.41      2.23 o 
   1  -4  11        3.34        0.25      0.65 o 
   2  -4  11        1.84        3.03      0.33 o 
   3  -4  11       20.08       20.94      2.80 o 
   4  -4  11       50.65       50.90      4.29 o 
  -5  -3  11       26.19       27.25      7.01 o 
  -4  -3  11       17.35       17.00      3.68 o 
  -3  -3  11      473.67      495.36     22.78 o 
  -2  -3  11        0.03        0.23      0.24 o 
  -1  -3  11      999.46      952.43     18.96 o 
   0  -3  11      110.42      109.94      2.92 o 
   1  -3  11       82.30       83.64      2.63 o 
   2  -3  11        0.35        0.37      0.45 o 
   3  -3  11        2.49        2.66      0.66 o 
   4  -3  11       28.06       27.07      5.08 o 
  -5  -2  11       19.16       17.26      4.21 o 
  -4  -2  11       36.47       39.43      4.38 o 
  -3  -2  11       76.13       74.34      1.52 o 
  -2  -2  11        0.81        0.39      0.46 o 
  -1  -2  11      123.84      144.97      3.64 o 
   0  -2  11     1395.91     1404.34     31.68 o 
   1  -2  11      136.99      208.08      5.37 o 
   2  -2  11       53.59       61.90      2.78 o 
   3  -2  11        0.36        0.06      0.44 o 
   4  -2  11        1.57        0.34      0.83 o 
  -5  -1  11        0.12        1.58      2.45 o 
  -4  -1  11       49.85       45.26      3.25 o 
  -3  -1  11       49.06       61.59      1.51 o 
  -2  -1  11       11.55       17.86      0.84 o 
  -1  -1  11       78.64      102.88      2.36 o 
   0  -1  11     1071.92     1070.98     22.58 o 
   1  -1  11      275.63      226.39      5.17 o 
   2  -1  11        5.22        3.32      0.60 o 
   3  -1  11       23.17       23.40      1.84 o 
   4  -1  11       14.88       15.15      4.46 o 
  -5   0  11        1.71        3.07      2.63 o 
  -4   0  11        1.31        0.44      0.42 o 
  -3   0  11        0.59        0.53      0.56 o 
  -2   0  11      171.05      162.76      3.85 o 
  -1   0  11      929.19      932.56     19.51 o 
   0   0  11      973.58      949.06     19.76 o 
   1   0  11        3.92       10.55      1.97 o 
   2   0  11        0.21       -0.03      0.52 o 
   3   0  11       46.98       51.83      2.53 o 
   4   0  11        2.58        1.29      0.91 o 
  -4   1  11        5.92        5.48      0.75 o 
  -3   1  11       52.81       43.01      1.45 o 
  -2   1  11       11.81       12.14      0.74 o 
  -1   1  11      344.42      365.67      7.06 o 
   0   1  11       35.34       33.14      1.42 o 
   1   1  11       94.54      161.18      4.25 o 
   2   1  11       19.41       22.01      1.31 o 
   3   1  11       32.53       35.74      2.23 o 
   4   1  11        6.95        5.62      1.90 o 
  -5   2  11        1.26        0.09      0.88 o 
  -4   2  11       28.40       27.86      1.66 o 
  -3   2  11       58.28       51.68      1.79 o 
  -2   2  11       11.82       13.12      1.18 o 
  -1   2  11      393.89      346.35      7.15 o 
   0   2  11      733.09      777.69     16.20 o 
   1   2  11       80.19       68.71      2.53 o 
   2   2  11      234.90      238.34      5.24 o 
   3   2  11       44.93       48.43      2.03 o 
   4   2  11        7.95        4.88      2.01 o 
  -5   3  11       34.32       30.75      2.80 o 
  -4   3  11        2.95        2.39      0.74 o 
  -3   3  11      121.62      101.11      3.47 o 
  -2   3  11       76.25       85.92      2.41 o 
  -1   3  11      205.66      224.86      5.01 o 
   0   3  11       25.63       16.78      1.18 o 
   1   3  11      260.68      306.09      7.87 o 
   2   3  11      194.99      195.84      4.71 o 
   3   3  11       41.57       39.76      1.96 o 
   4   3  11       43.12       48.51      2.18 o 
  -5   4  11        0.16        0.79      0.96 o 
  -4   4  11        6.86        6.37      1.22 o 
  -3   4  11        3.99        3.31      0.98 o 
  -2   4  11        0.00       -0.59      0.59 o 
  -1   4  11       18.25       18.88      1.12 o 
   0   4  11      129.49      152.92      3.94 o 
   1   4  11      134.13      125.90      3.68 o 
   2   4  11        0.50       -0.67      0.81 o 
   3   4  11        6.71        7.54      1.05 o 
   4   4  11       42.68       40.78      2.24 o 
  -5   5  11        0.41       -0.61      1.58 o 
  -4   5  11        0.48        1.44      0.86 o 
  -3   5  11       10.04        8.97      1.43 o 
  -2   5  11       85.79       68.85      2.50 o 
  -1   5  11      653.54      633.47     16.87 o 
   0   5  11      615.61      666.98     23.35 o 
   1   5  11       95.71       80.21      2.54 o 
   2   5  11        1.88        2.17      0.85 o 
   3   5  11        8.98        7.94      1.08 o 
   4   5  11        9.32       -0.18      1.08 o 
  -4   6  11       24.84       19.56      1.66 o 
  -3   6  11       97.67      100.51      3.70 o 
  -2   6  11        8.74       11.10      1.17 o 
  -1   6  11        0.10        0.11      0.65 o 
   0   6  11       12.53        7.44      1.12 o 
   1   6  11       73.58       73.24      2.54 o 
   2   6  11       23.53       27.19      1.51 o 
   3   6  11        4.09        3.87      1.29 o 
   4   6  11        1.06        0.06      0.78 o 
  -4   7  11       33.57       29.75      2.32 o 
  -3   7  11       21.46       20.56      1.67 o 
  -2   7  11       54.05       45.66      3.42 o 
  -1   7  11        0.39       -0.19      1.27 o 
   0   7  11       30.34       22.89      1.84 o 
   1   7  11        0.30        0.09      0.83 o 
   2   7  11       12.25       14.84      1.29 o 
   3   7  11        0.09        0.82      0.96 o 
   4   7  11        7.62        3.86      1.65 o 
  -4   8  11       24.93       15.92      2.14 o 
  -3   8  11       23.80       18.96      2.13 o 
  -2   8  11       17.69       15.90      1.73 o 
  -1   8  11      169.43      170.10      4.95 o 
   0   8  11       44.10       37.49      2.37 o 
   1   8  11        0.49       -0.24      0.77 o 
   2   8  11        3.87        3.94      1.13 o 
   3   8  11        0.46        0.43      0.92 o 
  -4   9  11        0.13        0.01      0.92 o 
  -3   9  11        0.12       -0.33      1.66 o 
  -2   9  11        0.05        0.26      0.96 o 
  -1   9  11      213.84      194.18      6.17 o 
   0   9  11       22.69       31.20      2.50 o 
   1   9  11       86.62       99.09      3.16 o 
   2   9  11       26.31       25.27      1.95 o 
   3   9  11        0.01        0.47      0.84 o 
  -3  10  11        1.66        1.75      1.32 o 
  -2  10  11        2.77        1.81      1.36 o 
  -1  10  11       51.67       50.11      5.96 o 
   0  10  11      108.88      116.03      4.88 o 
   1  10  11       36.85       39.38      2.41 o 
   2  10  11        4.01        4.11      1.14 o 
   3  10  11        0.05       -0.78      0.87 o 
  -3  11  11        0.30        2.64      1.71 o 
  -2  11  11        3.31        1.28      1.26 o 
  -1  11  11        0.81        2.07      1.26 o 
   0  11  11        2.84        2.28      1.57 o 
   1  11  11       11.97       14.38      2.27 o 
   2  11  11       14.61       13.45      4.99 o 
  -3  12  11        0.14       -0.28      1.28 o 
  -2  12  11        6.39        5.96      1.77 o 
  -1  12  11       12.87       11.96      2.98 o 
   0  12  11       24.31       16.77      6.06 o 
   1  12  11       12.74       13.44      2.92 o 
   2  12  11        5.02        3.07      1.88 o 
  -2  13  11        7.78        8.90      2.13 o 
  -1  13  11        0.02        0.95      1.54 o 
   0  13  11        0.12       -0.54      1.15 o 
   1  13  11        0.37        0.07      0.99 o 
  -1 -14  12        3.11        0.59      1.22 o 
   0 -14  12        0.95        1.16      1.27 o 
   1 -14  12        0.11        0.99      1.51 o 
  -2 -13  12        3.47        4.82      2.02 o 
  -1 -13  12        0.01        0.07      0.53 o 
   0 -13  12       27.67       23.98      2.27 o 
   1 -13  12        4.46        4.19      3.07 o 
   2 -13  12        0.84        1.14      2.19 o 
  -3 -12  12        4.87        7.10      2.63 o 
  -2 -12  12        0.87        0.70      1.49 o 
  -1 -12  12       46.05       55.88      6.35 o 
   0 -12  12       74.00       85.21      3.35 o 
   1 -12  12       16.47       17.33      2.59 o 
   2 -12  12        5.72        4.25      1.92 o 
  -3 -11  12       20.20       18.05      3.33 o 
  -2 -11  12       46.06       42.84      2.35 o 
  -1 -11  12       13.90       16.09      2.54 o 
   0 -11  12        2.05        1.49      0.62 o 
   1 -11  12       45.82       48.07      2.82 o 
   2 -11  12       45.34       49.40      3.44 o 
   3 -11  12        9.85        9.99      5.52 o 
  -3 -10  12       25.67       35.31      5.96 o 
  -2 -10  12        3.33        3.30      0.79 o 
  -1 -10  12      139.95      134.07      3.87 o 
   0 -10  12      102.19       87.58      2.09 o 
   1 -10  12       74.20       75.05      3.73 o 
   2 -10  12       16.42       16.69      2.75 o 
   3 -10  12        9.37        9.72      2.38 o 
  -4  -9  12        0.71       -1.05      2.28 o 
  -3  -9  12        5.22        7.27      3.85 o 
  -2  -9  12       16.26       22.38      1.00 o 
  -1  -9  12       14.21       14.35      1.26 o 
   0  -9  12       37.08       41.01      1.32 o 
   1  -9  12      130.82      130.63      6.13 o 
   3  -9  12        0.51       -1.13      1.58 o 
  -4  -8  12        4.22        7.18      2.89 o 
  -3  -8  12       31.41       25.76      3.42 o 
  -2  -8  12       12.41        8.54      0.73 o 
  -1  -8  12      258.89      243.87      8.59 o 
   0  -8  12       92.02       90.96      4.12 o 
   1  -8  12       37.68       30.93      3.24 o 
   2  -8  12       84.31       83.14      5.61 o 
   3  -8  12        2.29        0.79      2.02 o 
   4  -8  12        0.23       -2.10      2.54 o 
  -4  -7  12        0.04       -0.09      2.72 o 
  -3  -7  12       39.17       35.40      3.77 o 
  -2  -7  12        0.13       -0.18      0.50 o 
  -1  -7  12      420.63      419.77      9.29 o 
   0  -7  12      688.63      718.93     20.85 o 
   1  -7  12      547.47      553.28     10.91 o 
   2  -7  12      239.56      240.50     10.51 o 
   3  -7  12       28.35       23.30      3.68 o 
   4  -7  12        0.86       -0.70      3.15 o 
  -4  -6  12        0.00       -0.79      2.10 o 
  -3  -6  12      101.30      116.61      6.48 o 
  -2  -6  12      160.62      154.29      4.25 o 
  -1  -6  12      135.17      128.93      4.95 o 
   0  -6  12        2.14        1.24      0.99 o 
   1  -6  12        1.27        0.04      0.25 o 
   2  -6  12        0.02        1.49      1.66 o 
   3  -6  12       55.43       53.97      4.56 o 
   4  -6  12        3.69        3.33      2.37 o 
  -5  -5  12        0.05        0.79      2.54 o 
  -4  -5  12        0.14        0.88      2.10 o 
  -3  -5  12       10.23       11.83      2.80 o 
  -2  -5  12       16.02       13.41      0.67 o 
  -1  -5  12      208.96      191.33      3.53 o 
   0  -5  12      736.73      770.85     18.08 o 
   1  -5  12      113.61       92.27      1.90 o 
   2  -5  12        0.02       -1.75      2.54 o 
   3  -5  12       38.96       37.15      3.68 o 
   4  -5  12        4.87        4.03      3.68 o 
  -5  -4  12        0.87       -1.14      2.54 o 
  -4  -4  12       50.52       57.30      8.41 o 
  -3  -4  12        1.05        1.31      1.84 o 
  -2  -4  12       24.17       21.41      0.81 o 
  -1  -4  12      206.09      250.28      4.79 o 
   0  -4  12      473.20      468.66     10.27 o 
   1  -4  12      280.76      309.47      7.71 o 
   2  -4  12       94.35      107.95      2.08 o 
   3  -4  12        0.58        0.00      2.02 o 
   4  -4  12        2.91        2.80      2.19 o 
  -5  -3  12       37.37       36.53      5.17 o 
  -4  -3  12        0.91        0.18      1.84 o 
  -3  -3  12      139.36      133.29      4.33 o 
  -2  -3  12        0.00        3.06      1.27 o 
  -1  -3  12       23.17       27.63      1.51 o 
   0  -3  12        9.60       16.54      1.26 o 
   1  -3  12      618.85      653.78     15.80 o 
   2  -3  12      107.11       85.82      2.53 o 
   3  -3  12       21.20       24.90      1.24 o 
   4  -3  12        2.41        4.38      2.19 o 
  -5  -2  12        4.48        7.27      5.17 o 
  -4  -2  12        0.59       -1.05      2.02 o 
  -3  -2  12      772.07      778.57     13.08 o 
  -2  -2  12      129.58      120.92      3.81 o 
  -1  -2  12      358.86      358.01      7.27 o 
   0  -2  12      131.67      123.68      3.42 o 
   1  -2  12       32.52       30.23      1.88 o 
   2  -2  12       10.29       12.30      0.74 o 
   3  -2  12       10.27       13.97      1.24 o 
   4  -2  12        2.45        2.49      0.84 o 
  -5  -1  12        3.56        2.45      2.72 o 
  -4  -1  12       25.39       26.26      1.18 o 
  -3  -1  12       22.19       24.43      1.14 o 
  -2  -1  12      373.51      364.73      6.69 o 
  -1  -1  12       46.35       41.92      1.30 o 
   0  -1  12      280.98      241.06      5.14 o 
   1  -1  12      217.80      199.14      5.69 o 
   2  -1  12        3.69        8.23      1.55 o 
   3  -1  12       21.23       18.97      1.45 o 
   4  -1  12       31.07       32.42      2.09 o 
  -4   0  12        1.80        1.07      0.52 o 
  -3   0  12       11.11        9.34      0.74 o 
  -2   0  12       60.02       61.48      1.52 o 
  -1   0  12      304.21      339.05      6.98 o 
   0   0  12     1098.05     1241.79     28.28 o 
   1   0  12       39.16       42.00      3.11 o 
   2   0  12       18.57       29.34      1.80 o 
   3   0  12        0.84        0.34      0.70 o 
   4   0  12        0.09       -0.14      0.64 o 
  -4   1  12        4.12        5.43      0.83 o 
  -3   1  12        4.30       10.03      1.14 o 
  -2   1  12      128.96      128.68      2.72 o 
  -1   1  12      208.27      212.06      4.67 o 
   0   1  12       33.99       43.51      1.94 o 
   1   1  12      150.01      152.53      5.83 o 
   2   1  12        5.80        9.92      0.91 o 
   3   1  12        0.65        1.03      0.70 o 
   4   1  12        1.04        1.22      0.95 o 
  -4   2  12       24.56       23.03      1.14 o 
  -3   2  12       39.14       38.35      1.98 o 
  -2   2  12        6.26       11.39      1.75 o 
  -1   2  12       69.44       66.33      1.92 o 
   0   2  12     1039.21     1147.42     37.37 o 
   1   2  12      213.81      211.94      4.99 o 
   2   2  12      105.40      106.22      2.78 o 
   3   2  12       63.02       74.76      2.43 o 
   4   2  12        0.03        0.64      0.85 o 
  -5   3  12        0.00        0.00      1.05 o 
  -4   3  12       30.03       31.57      1.75 o 
  -3   3  12      264.69      245.88      5.99 o 
  -2   3  12       41.55       57.05      2.10 o 
  -1   3  12       31.54       35.27      1.42 o 
   0   3  12       67.64       57.85      2.06 o 
   1   3  12      117.44      109.29      4.29 o 
   2   3  12      501.51      515.71     15.04 o 
   3   3  12        0.07       -0.49      1.00 o 
   4   3  12        0.70        0.53      0.91 o 
  -5   4  12        6.03        5.69      1.93 o 
  -4   4  12       22.90       24.16      2.29 o 
  -3   4  12        0.58        0.62      0.67 o 
  -2   4  12       42.05       28.07      1.39 o 
  -1   4  12        0.09       -0.52      0.74 o 
   0   4  12       56.71       39.77      2.54 o 
   1   4  12        1.42        3.77      1.02 o 
   2   4  12      138.37      153.46      4.37 o 
   3   4  12        4.01        3.31      1.03 o 
   4   4  12       37.89       39.00      2.64 o 
  -5   5  12        0.51        1.31      1.05 o 
  -4   5  12        3.25        1.98      1.06 o 
  -3   5  12      151.55      142.04      4.38 o 
  -2   5  12       65.86       58.44      2.40 o 
  -1   5  12       14.26       19.47      1.42 o 
   0   5  12        4.70        3.42      1.19 o 
   1   5  12       19.34       15.00      1.39 o 
   2   5  12       33.74       34.51      1.82 o 
   3   5  12        6.35        6.65      1.18 o 
   4   5  12        6.77        0.00      0.83 o 
  -4   6  12        0.29        0.98      1.07 o 
  -3   6  12        0.22        1.32      1.07 o 
  -2   6  12        1.85        2.11      0.90 o 
  -1   6  12       24.02       17.14      2.07 o 
   0   6  12        2.79        6.04      1.28 o 
   1   6  12       28.49       24.78      2.02 o 
   2   6  12       22.47       27.43      1.56 o 
   3   6  12       18.22       20.05      2.23 o 
   4   6  12        0.63        0.23      0.97 o 
  -4   7  12        9.10        8.02      2.38 o 
  -3   7  12        1.53        1.93      0.99 o 
  -2   7  12       30.24       34.68      2.98 o 
  -1   7  12        2.57        0.76      0.90 o 
   0   7  12       13.63       16.60      1.58 o 
   1   7  12       12.58       14.41      1.52 o 
   2   7  12        1.37        2.31      1.00 o 
   3   7  12        0.37        1.68      1.24 o 
  -4   8  12       20.59       18.82     13.23 o 
  -3   8  12        0.37        0.44      0.92 o 
  -2   8  12       61.94       67.16      3.36 o 
  -1   8  12       17.86       23.14      1.88 o 
   0   8  12       85.81       89.45      4.82 o 
   1   8  12        1.74        1.76      1.28 o 
   2   8  12        4.38        3.85      1.17 o 
   3   8  12        4.09        3.79      1.47 o 
  -4   9  12        0.46       -0.82      1.44 o 
  -3   9  12        0.24        0.58      1.23 o 
  -2   9  12        4.13        2.09      1.91 o 
  -1   9  12      206.46      191.48      5.88 o 
   0   9  12       26.25       27.42      2.19 o 
   1   9  12        0.37        1.05      0.95 o 
   2   9  12       31.99       38.88      2.39 o 
   3   9  12        2.19       -0.06      0.84 o 
  -3  10  12        0.00        1.38      1.26 o 
  -2  10  12        0.47        0.96      1.41 o 
  -1  10  12        3.41        2.59      1.68 o 
   0  10  12        5.38        4.94      1.61 o 
   1  10  12       48.12       51.66      2.56 o 
   2  10  12       13.82       14.71      1.60 o 
  -3  11  12       23.30       24.17      2.48 o 
  -2  11  12        2.22        2.07      2.21 o 
  -1  11  12        9.53        4.64      1.91 o 
   0  11  12       34.20       41.97      3.27 o 
   1  11  12       25.06       28.46      2.63 o 
   2  11  12        6.31        3.43      2.12 o 
  -2  12  12        1.40        0.18      1.41 o 
  -1  12  12        7.23        7.67      2.83 o 
   0  12  12        0.19        0.93      1.30 o 
   1  12  12        5.94        6.37      1.63 o 
  -1  13  12        2.02        2.11      1.91 o 
   0  13  12        1.79        0.96      1.13 o 
   1  13  12        5.97        4.63      1.53 o 
   0 -14  13       39.15       43.14      3.01 o 
  -2 -13  13        3.94        3.07      1.84 o 
  -1 -13  13       50.17       57.63      6.57 o 
   0 -13  13        0.29       -0.12      1.02 o 
   1 -13  13       13.91       17.04      3.07 o 
  -2 -12  13       14.96       13.14      2.37 o 
  -1 -12  13       10.00        4.44      1.27 o 
   0 -12  13        5.26        2.64      1.83 o 
   1 -12  13       96.32       97.90      4.24 o 
   2 -12  13       41.66       46.86      7.14 o 
  -3 -11  13       18.05       18.57      3.24 o 
  -2 -11  13        4.88        5.00      0.97 o 
  -1 -11  13       82.00       82.41      2.60 o 
   0 -11  13        7.37        9.54      1.47 o 
   1 -11  13       11.36       13.93      2.35 o 
   2 -11  13        5.57        4.49      3.50 o 
  -3 -10  13       21.86       25.76      3.68 o 
  -2 -10  13       25.77       20.04      1.06 o 
  -1 -10  13        0.00       -0.43      0.53 o 
   0 -10  13        2.71        3.91      0.91 o 
   1 -10  13       23.84       19.31      2.38 o 
   2 -10  13       24.07       28.12      2.69 o 
   3 -10  13        2.44        2.05      2.23 o 
  -4  -9  13       24.26       23.39      4.12 o 
  -3  -9  13       21.41       22.95      3.33 o 
  -2  -9  13        3.99        3.73      0.50 o 
  -1  -9  13       10.31       10.18      1.05 o 
   0  -9  13       26.26       26.03      1.67 o 
   1  -9  13        3.38        2.98      1.84 o 
   2  -9  13        2.16        0.79      1.84 o 
   3  -9  13       16.10       13.91      3.05 o 
  -4  -8  13        0.04        0.00      1.66 o 
  -3  -8  13        1.26        1.23      3.07 o 
  -2  -8  13       74.35       60.63      1.45 o 
  -1  -8  13       15.37       28.12      1.66 o 
   0  -8  13        2.19        2.67      0.66 o 
   1  -8  13      414.00      408.31     17.83 o 
   2  -8  13       13.79       12.97      4.64 o 
   3  -8  13      126.86      129.67      8.06 o 
  -4  -7  13        0.37        1.84      2.37 o 
  -3  -7  13        7.00        9.20      4.12 o 
  -2  -7  13        0.52        0.52      0.46 o 
  -1  -7  13       97.78       91.26      3.72 o 
   0  -7  13      266.13      242.60      5.83 o 
   1  -7  13      403.17      435.23      8.83 o 
   2  -7  13      272.22      265.47     11.30 o 
   3  -7  13       79.29       76.92      5.87 o 
   4  -7  13        5.17        3.68      2.54 o 
  -4  -6  13       52.82       61.50      8.15 o 
  -3  -6  13      151.01      146.49     10.34 o 
  -2  -6  13      147.46      135.32      3.29 o 
  -1  -6  13      170.67      182.03      4.42 o 
   0  -6  13      651.66      646.76     17.92 o 
   1  -6  13        1.02        2.04      0.96 o 
   2  -6  13        0.00        3.59      3.24 o 
   3  -6  13       55.16       66.67      5.08 o 
   4  -6  13        0.46       -1.93      3.59 o 
  -4  -5  13        2.79        4.91      2.80 o 
  -3  -5  13        3.65        3.24      2.28 o 
  -2  -5  13       66.97       59.16      1.67 o 
  -1  -5  13      102.30       92.61      2.30 o 
   0  -5  13       35.72       20.42      1.36 o 
   1  -5  13      267.49      272.87      6.87 o 
   2  -5  13      299.53      301.56     11.48 o 
   3  -5  13        6.88        2.72      2.10 o 
   4  -5  13        0.23        1.31      2.02 o 
  -5  -4  13        0.68       -2.28      4.47 o 
  -4  -4  13       69.66       81.65      6.66 o 
  -3  -4  13      154.22      155.60      7.80 o 
  -2  -4  13        1.26        3.41      0.49 o 
  -1  -4  13        0.56        0.24      0.71 o 
   0  -4  13      258.07      274.59      6.13 o 
   1  -4  13      117.80       96.79      3.77 o 
   2  -4  13       12.40       14.63      0.78 o 
   3  -4  13        0.41       -1.14      1.75 o 
   4  -4  13        5.59        9.64      4.29 o 
  -5  -3  13        9.96       10.16      3.68 o 
  -4  -3  13       33.47       29.70      6.66 o 
  -3  -3  13        3.54        3.08      0.43 o 
  -2  -3  13       12.12       13.88      1.01 o 
  -1  -3  13      226.01      191.16      4.17 o 
   0  -3  13       16.50       12.05      1.08 o 
   1  -3  13       86.56       88.41      3.77 o 
   2  -3  13       37.49       38.80      1.40 o 
   3  -3  13      122.50      121.62      2.74 o 
   4  -3  13        5.94        9.37      2.63 o 
  -4  -2  13        8.18       11.13      3.07 o 
  -3  -2  13      107.20      105.66      1.90 o 
  -2  -2  13       44.30       41.49      1.35 o 
  -1  -2  13      521.44      525.29     10.42 o 
   0  -2  13        0.27        1.65      0.71 o 
   1  -2  13       16.08       18.69      1.45 o 
   2  -2  13      146.60      145.24      3.54 o 
   3  -2  13      135.42      123.71      5.10 o 
   4  -2  13       12.19       14.28      2.80 o 
  -4  -1  13       61.06       58.93      1.88 o 
  -3  -1  13       50.93       52.55      1.53 o 
  -2  -1  13       57.27       77.85      2.08 o 
  -1  -1  13       84.73       87.43      2.17 o 
   0  -1  13      177.10      181.87      4.95 o 
   1  -1  13       66.65      105.10      3.09 o 
   2  -1  13       10.33       10.27      0.89 o 
   3  -1  13       25.59       28.82      2.42 o 
   4  -1  13       16.47       20.72      1.37 o 
  -4   0  13       22.22       18.38      1.00 o 
  -3   0  13      131.30      130.74      4.29 o 
  -2   0  13        6.57        2.31      0.66 o 
  -1   0  13       59.35       44.63      1.76 o 
   0   0  13      124.00      163.41      3.86 o 
   1   0  13       47.17       74.22      2.44 o 
   2   0  13       63.39       68.02      2.02 o 
   3   0  13        9.44        8.85      0.95 o 
   4   0  13        5.57        4.23      1.48 o 
  -4   1  13       71.18       68.79      2.31 o 
  -3   1  13      269.61      284.53     10.08 o 
  -2   1  13      105.23      120.86      3.72 o 
  -1   1  13      222.27      257.05      5.85 o 
   0   1  13        0.90        3.59      0.83 o 
   1   1  13       50.23       49.14      2.01 o 
   2   1  13       26.56       22.89      1.34 o 
   3   1  13       11.49       16.94      1.31 o 
   4   1  13        7.09       11.49      2.63 o 
  -4   2  13       48.46       44.95      1.81 o 
  -3   2  13       31.07       30.45      1.30 o 
  -2   2  13       20.34       15.90      0.99 o 
  -1   2  13       99.24      114.91      2.85 o 
   0   2  13       97.15      103.73      2.94 o 
   1   2  13        0.07        0.55      0.96 o 
   2   2  13       43.76       42.15      1.89 o 
   3   2  13        0.21       -0.12      0.77 o 
   4   2  13       12.10       11.01      3.68 o 
  -5   3  13        0.07        0.00      0.61 o 
  -4   3  13        4.66        3.36      0.80 o 
  -3   3  13       38.38       41.39      2.45 o 
  -2   3  13       74.54       83.03      2.35 o 
  -1   3  13      120.69      117.48      3.00 o 
   0   3  13      204.64      191.35      4.62 o 
   1   3  13      227.02      242.46      6.57 o 
   2   3  13      274.32      279.39      6.36 o 
   3   3  13       62.50       60.01      2.73 o 
   4   3  13       12.25        6.91      2.40 o 
  -5   4  13        0.01       -0.09      1.14 o 
  -4   4  13       94.24       88.65      2.91 o 
  -3   4  13       37.59       36.95      2.54 o 
  -2   4  13       44.40       55.96      2.88 o 
  -1   4  13      101.74      111.81      3.47 o 
   0   4  13       51.18       54.91      2.14 o 
   1   4  13      401.80      358.63      8.73 o 
   2   4  13      125.69      132.69      3.75 o 
   3   4  13        1.80        3.63      1.00 o 
   4   4  13        5.83        0.38      1.01 o 
  -4   5  13        0.03        0.26      0.71 o 
  -3   5  13       34.39       33.61      1.86 o 
  -2   5  13       19.79       19.62      1.45 o 
  -1   5  13       30.43       29.99      2.45 o 
   0   5  13       64.42       73.51      2.66 o 
   1   5  13       67.86       55.77      3.10 o 
   2   5  13        1.26        1.80      0.98 o 
   3   5  13       47.02       48.32      2.38 o 
   4   5  13        0.29        0.34      1.00 o 
  -4   6  13        4.70        3.32      1.28 o 
  -3   6  13       14.34       16.66      1.52 o 
  -2   6  13        5.69        9.59      1.50 o 
  -1   6  13        1.01        2.50      0.99 o 
   0   6  13       61.65       57.99      2.51 o 
   1   6  13       74.75       66.76      2.88 o 
   2   6  13        3.11        2.31      0.92 o 
   3   6  13        0.02       -0.78      1.34 o 
  -4   7  13       11.61       12.79      1.63 o 
  -3   7  13        1.40        1.16      1.57 o 
  -2   7  13        0.76        2.03      1.23 o 
  -1   7  13        6.50        7.56      1.26 o 
   0   7  13      147.58      157.05      5.13 o 
   1   7  13       39.22       43.17      2.73 o 
   2   7  13        4.32        3.03      0.99 o 
   3   7  13        3.45        3.72      1.93 o 
  -4   8  13        0.87        0.67      1.11 o 
  -3   8  13        0.00       -0.07      1.62 o 
  -2   8  13        0.70       -0.50      0.96 o 
  -1   8  13        0.03        0.40      1.22 o 
   0   8  13      112.71      102.70      5.08 o 
   1   8  13        3.32        2.82      1.21 o 
   2   8  13        0.17        0.84      0.90 o 
   3   8  13        1.20        0.22      1.11 o 
  -4   9  13        3.48        3.85      2.02 o 
  -3   9  13       19.45       20.14      3.02 o 
  -2   9  13       15.82       16.51      1.91 o 
  -1   9  13       45.79       44.05      2.72 o 
   0   9  13       33.93       35.24      2.53 o 
   1   9  13       38.54       38.79      2.59 o 
   2   9  13        2.63        2.35      1.45 o 
   3   9  13        0.18        0.71      1.29 o 
  -3  10  13        0.21        0.06      1.30 o 
  -2  10  13       19.88       20.67      2.16 o 
  -1  10  13       33.30       34.61      4.29 o 
   0  10  13       66.84       74.74      5.45 o 
   1  10  13       19.81       22.08      2.56 o 
   2  10  13        5.37        3.56      2.07 o 
  -3  11  13        5.82        3.90      2.89 o 
  -2  11  13       34.39       36.62      4.03 o 
  -1  11  13       12.76       13.31      1.97 o 
   0  11  13        0.01       -0.90      1.68 o 
   1  11  13        5.84        4.31      1.50 o 
   2  11  13        0.21        0.02      1.01 o 
  -2  12  13        0.00       -1.16      1.37 o 
  -1  12  13        0.00       -1.39      1.75 o 
   0  12  13       10.19       15.57      2.64 o 
   1  12  13        0.03        0.23      1.00 o 
  -1  13  13        0.00       -1.02      1.42 o 
   0  13  13        0.24        0.62      1.28 o 
  -1 -13  14        0.91        1.47      0.63 o 
   0 -13  14       20.18       19.64      1.89 o 
   1 -13  14       18.71       20.48      3.59 o 
  -2 -12  14        2.90        3.77      1.84 o 
  -1 -12  14       99.74      100.42      3.55 o 
   0 -12  14        2.05        0.84      1.02 o 
   1 -12  14        0.70        0.73      1.42 o 
   2 -12  14        6.33        5.42      2.37 o 
  -3 -11  14        8.66       14.89      2.98 o 
  -2 -11  14       42.49       47.40      3.50 o 
  -1 -11  14       13.02        7.13      1.52 o 
   0 -11  14       52.87       56.14      2.02 o 
   1 -11  14       49.90       50.02      3.07 o 
   2 -11  14       26.17       24.35      3.50 o 
  -3 -10  14        5.89        5.69      2.45 o 
  -2 -10  14        2.05        0.59      0.48 o 
  -1 -10  14       11.80        9.93      2.29 o 
   0 -10  14       90.01       83.68      2.27 o 
   1 -10  14       23.36       21.79      2.17 o 
   2 -10  14        4.36        5.01      1.89 o 
   3 -10  14       30.87       35.54      3.43 o 
  -3  -9  14        6.33        4.73      2.45 o 
  -2  -9  14      294.99      263.34      5.89 o 
  -1  -9  14      244.57      223.03      5.80 o 
   0  -9  14        7.32        9.71      0.90 o 
   1  -9  14       66.31       65.01      6.22 o 
   2  -9  14       70.41       64.92      7.53 o 
   3  -9  14        7.83        8.15      3.15 o 
  -4  -8  14        1.04        0.96      2.19 o 
  -3  -8  14       91.13       91.20      6.13 o 
  -2  -8  14      140.74      135.40      2.81 o 
  -1  -8  14        9.67        6.06      1.01 o 
   0  -8  14        0.15        1.36      1.00 o 
   1  -8  14       31.03       35.15      1.97 o 
   2  -8  14       53.44       57.56      4.64 o 
   3  -8  14        0.01       -2.28      4.03 o 
  -4  -7  14        7.07        5.69      2.89 o 
  -3  -7  14       10.07       13.32      2.80 o 
  -2  -7  14       75.96       63.96      1.90 o 
  -1  -7  14       30.34       31.73      1.49 o 
   0  -7  14        0.90        0.85      0.80 o 
   1  -7  14       39.14       37.92      4.64 o 
   2  -7  14        5.08        6.31      4.03 o 
   3  -7  14       15.44       17.17      3.59 o 
  -4  -6  14        4.39        5.78      2.98 o 
  -3  -6  14       39.22       43.46      4.38 o 
  -2  -6  14      291.88      284.81     11.04 o 
  -1  -6  14        1.45        0.40      0.66 o 
   0  -6  14      506.76      519.41     18.66 o 
   1  -6  14      308.90      310.26      6.43 o 
   2  -6  14        0.55        0.44      1.49 o 
   3  -6  14       55.82       62.64      5.34 o 
   4  -6  14        1.80       -0.26      1.93 o 
  -4  -5  14        4.45        3.50      4.29 o 
  -3  -5  14        0.06        0.44      2.89 o 
  -2  -5  14        4.93        2.90      0.45 o 
  -1  -5  14       42.55       40.39      1.35 o 
   0  -5  14      449.01      469.88     10.81 o 
   1  -5  14      124.60      125.30      4.44 o 
   2  -5  14        1.28       -0.08      1.23 o 
   3  -5  14       12.50       12.35      2.89 o 
   4  -5  14       25.87       30.66      6.22 o 
  -4  -4  14        5.79        4.64      2.98 o 
  -3  -4  14        7.53        9.38      0.61 o 
  -2  -4  14      281.50      254.19      4.59 o 
  -1  -4  14      488.87      469.46      9.57 o 
   0  -4  14        0.80        0.97      0.83 o 
   1  -4  14       11.47       11.97      2.14 o 
   2  -4  14        0.05        0.62      0.48 o 
   3  -4  14        3.49        1.84      3.07 o 
   4  -4  14        2.59        3.15      2.28 o 
  -5  -3  14        0.87        0.61      2.45 o 
  -4  -3  14        0.34        1.14      2.19 o 
  -3  -3  14        0.33        0.45      0.29 o 
  -2  -3  14      462.21      494.34     10.22 o 
  -1  -3  14      385.11      381.55     10.69 o 
   0  -3  14        8.70        6.82      0.99 o 
   1  -3  14        4.04        4.12      1.31 o 
   2  -3  14      205.88      190.65      4.12 o 
   3  -3  14       70.90       69.41      2.14 o 
   4  -3  14       10.72       10.43      4.38 o 
  -4  -2  14        1.24        0.35      3.15 o 
  -3  -2  14       58.73       62.00      1.31 o 
  -2  -2  14      431.16      419.64      8.76 o 
  -1  -2  14       23.16       25.72      1.20 o 
   0  -2  14      634.31      685.57     14.97 o 
   1  -2  14       42.53       36.94      2.27 o 
   2  -2  14       54.16       51.54      1.64 o 
   3  -2  14        8.42        9.21      1.17 o 
   4  -2  14        3.40        1.58      1.93 o 
  -4  -1  14        2.63        2.93      1.40 o 
  -3  -1  14       33.27       27.33      1.49 o 
  -2  -1  14      658.32      617.53     13.19 o 
  -1  -1  14       52.19       55.76      2.04 o 
   0  -1  14        8.07        4.24      1.06 o 
   1  -1  14       76.69       74.84      3.05 o 
   2  -1  14       18.98       24.20      1.18 o 
   3  -1  14        3.89        4.08      1.03 o 
   4  -1  14        3.47        1.51      1.31 o 
  -4   0  14        2.48        2.71      0.57 o 
  -3   0  14        8.36        8.30      0.89 o 
  -2   0  14        0.50        0.21      0.54 o 
  -1   0  14      283.13      322.41      7.29 o 
   0   0  14        1.94        1.14      0.71 o 
   1   0  14       82.20       96.89      3.60 o 
   2   0  14       65.76       46.24      1.62 o 
   3   0  14       11.14       10.19      1.23 o 
   4   0  14       13.54       14.16      4.59 o 
  -4   1  14        2.92        3.38      0.59 o 
  -3   1  14        0.28       -0.18      0.74 o 
  -2   1  14       66.38       70.39      1.98 o 
  -1   1  14      652.60      655.26     15.21 o 
   0   1  14      126.73      122.09      3.28 o 
   1   1  14        7.44        2.42      1.15 o 
   2   1  14        0.59        0.18      0.58 o 
   3   1  14       20.63       27.08      2.01 o 
   4   1  14        0.03        1.89      1.15 o 
  -4   2  14        2.19        2.27      0.81 o 
  -3   2  14        1.58        1.20      0.79 o 
  -2   2  14       88.83       84.37      2.32 o 
  -1   2  14      102.22       94.53      3.01 o 
   0   2  14       72.90       85.95      2.66 o 
   1   2  14       16.79       17.92      1.78 o 
   2   2  14        7.93        9.46      1.07 o 
   3   2  14        0.02       -0.30      0.75 o 
   4   2  14        0.34       -0.79      1.17 o 
  -4   3  14        1.58        1.68      0.84 o 
  -3   3  14        6.98        9.60      1.05 o 
  -2   3  14        1.75        4.64      1.10 o 
  -1   3  14        0.98        5.43      1.55 o 
   0   3  14      109.85      105.14      4.95 o 
   1   3  14        1.58        1.15      0.99 o 
   2   3  14        0.07       -0.35      0.75 o 
   3   3  14        1.22        1.93      1.17 o 
   4   3  14        3.31        0.82      1.05 o 
  -4   4  14       13.17       12.49      1.50 o 
  -3   4  14        8.79        6.96      1.33 o 
  -2   4  14      405.30      364.11      8.51 o 
  -1   4  14      256.59      303.66      7.59 o 
   0   4  14        1.69       -0.47      0.90 o 
   1   4  14      107.88      104.07      4.47 o 
   2   4  14       33.52       28.81      1.71 o 
   3   4  14        1.31        1.20      0.99 o 
   4   4  14        5.26        0.25      1.00 o 
  -4   5  14        5.66        5.21      1.66 o 
  -3   5  14        7.22        5.38      1.38 o 
  -2   5  14        9.99       11.36      1.30 o 
  -1   5  14        8.21        9.71      1.27 o 
   0   5  14       94.68      115.38      3.69 o 
   1   5  14      491.90      541.59     14.08 o 
   2   5  14       58.71       54.44      2.27 o 
   3   5  14        2.82        3.48      1.51 o 
  -4   6  14        5.97        5.96      1.44 o 
  -3   6  14        0.26       -0.08      0.94 o 
  -2   6  14       34.90       31.01      1.94 o 
  -1   6  14       89.38       95.32      6.00 o 
   0   6  14      139.55      140.35      4.43 o 
   1   6  14       97.33       99.92      3.72 o 
   2   6  14        0.02       -0.54      1.04 o 
   3   6  14        0.97        0.61      0.99 o 
  -4   7  14       10.13        8.19      6.05 o 
  -3   7  14        3.01        1.26      1.02 o 
  -2   7  14        9.72        8.55      1.39 o 
  -1   7  14       11.20        8.61      1.45 o 
   0   7  14        7.85        4.87      1.39 o 
   1   7  14        2.82        6.34      1.49 o 
   2   7  14       16.32       19.71      2.06 o 
   3   7  14        1.28        1.32      1.24 o 
  -4   8  14        7.05        2.45      1.88 o 
  -3   8  14        0.03        0.72      1.22 o 
  -2   8  14        4.15        3.52      1.51 o 
  -1   8  14       16.98       12.75      2.04 o 
   0   8  14        1.40        1.49      1.46 o 
   1   8  14        3.09        2.10      1.98 o 
   2   8  14        2.81        3.18      1.24 o 
   3   8  14        0.83        0.83      1.31 o 
  -3   9  14        7.79        5.85      1.61 o 
  -2   9  14        5.94        4.68      1.84 o 
  -1   9  14       18.83       20.53      2.41 o 
   0   9  14       47.57       52.16      3.99 o 
   1   9  14        0.18        0.49      1.43 o 
   2   9  14        0.22        1.32      1.13 o 
  -3  10  14        0.56        0.71      1.26 o 
  -2  10  14        2.35        2.26      2.67 o 
  -1  10  14        0.63        0.55      1.36 o 
   0  10  14      111.86       97.92      5.17 o 
   1  10  14        1.56        2.97      1.32 o 
   2  10  14        0.99       -0.37      0.99 o 
  -2  11  14        0.01       -0.78      1.60 o 
  -1  11  14        4.25        6.27      2.71 o 
   0  11  14       15.69       22.18      2.54 o 
   1  11  14       31.45       32.70      2.44 o 
  -2  12  14        5.07        3.99      2.69 o 
  -1  12  14        0.21        1.04      1.73 o 
   0  12  14        6.87        8.04      1.95 o 
   1  12  14       10.19       11.33      2.00 o 
  -1 -13  15       27.27       20.51      6.30 o 
   0 -13  15        9.18        8.48      1.90 o 
  -2 -12  15       26.71       34.52      5.08 o 
  -1 -12  15        7.54        6.33      1.10 o 
   0 -12  15       11.63       16.70      1.83 o 
   1 -12  15       11.57       12.90      2.04 o 
  -2 -11  15       17.91       12.79      3.68 o 
  -1 -11  15       72.71       59.13      7.47 o 
   0 -11  15      108.51      106.70      2.62 o 
   1 -11  15       57.45       59.30      4.89 o 
   2 -11  15        0.11        1.41      2.54 o 
  -3 -10  15        2.70        5.08      3.68 o 
  -2 -10  15        6.05        7.39      1.15 o 
  -1 -10  15       39.33       35.46      5.81 o 
   0 -10  15       15.61       16.16      1.32 o 
   1 -10  15       17.72       16.38      2.89 o 
   2 -10  15       19.22       23.22      2.69 o 
  -3  -9  15        1.57        1.66      2.02 o 
  -2  -9  15       12.47        9.90      1.12 o 
  -1  -9  15        0.70        1.51      0.67 o 
   0  -9  15       80.17       74.60      2.66 o 
   1  -9  15       70.00       74.03      4.73 o 
   2  -9  15       39.51       38.37      4.21 o 
   3  -9  15        0.06        0.18      2.98 o 
  -4  -8  15        0.02       -2.19      3.94 o 
  -3  -8  15        7.17        3.77      2.37 o 
  -2  -8  15      104.64       95.69      5.63 o 
  -1  -8  15        7.20        8.65      1.07 o 
   0  -8  15       27.68       23.78      1.30 o 
   1  -8  15       37.74       33.33      1.11 o 
   2  -8  15       62.32       59.05      7.10 o 
   3  -8  15        0.98        4.73      2.72 o 
  -4  -7  15        0.77        1.93      2.54 o 
  -3  -7  15        6.57        5.26      2.45 o 
  -2  -7  15       65.46       53.19      2.58 o 
  -1  -7  15       10.93       11.04      1.32 o 
   0  -7  15       84.41       81.95      5.21 o 
   1  -7  15       11.49       13.59      1.49 o 
   2  -7  15      101.50      102.24      6.31 o 
   3  -7  15        2.23        2.19      2.45 o 
  -4  -6  15        0.09       -0.79      2.28 o 
  -3  -6  15        3.09        1.31      2.02 o 
  -2  -6  15       23.57       24.13      1.53 o 
  -1  -6  15        5.05        4.74      0.91 o 
   0  -6  15       18.41       19.99      1.19 o 
   1  -6  15        0.15        0.88      0.63 o 
   2  -6  15       87.90       79.38      7.45 o 
   3  -6  15       19.79       17.70      3.50 o 
  -4  -5  15        6.36        5.17      4.99 o 
  -3  -5  15        8.14        7.35      1.71 o 
  -2  -5  15      227.68      224.48      4.33 o 
  -1  -5  15      767.39      744.66     15.77 o 
   0  -5  15      378.20      385.84     10.95 o 
   1  -5  15        2.10        2.88      1.83 o 
   2  -5  15        8.53       11.62      0.51 o 
   3  -5  15        3.87        3.68      2.45 o 
  -4  -4  15        1.58        3.50      2.89 o 
  -3  -4  15        3.02        4.13      0.56 o 
  -2  -4  15        2.80        3.22      0.79 o 
  -1  -4  15       67.99       65.05      2.40 o 
   0  -4  15      101.67       95.39      3.37 o 
   1  -4  15       29.83       38.69      2.07 o 
   2  -4  15       20.60       18.58      0.98 o 
   3  -4  15        2.27        2.07      1.53 o 
   4  -4  15        1.51        4.56      4.03 o 
  -4  -3  15        5.60       11.39      3.42 o 
  -3  -3  15       41.87       36.48      1.04 o 
  -2  -3  15       31.35       30.74      1.62 o 
  -1  -3  15       30.16       28.56      2.54 o 
   0  -3  15      273.48      248.09      5.84 o 
   1  -3  15       55.39       49.06      2.29 o 
   2  -3  15        1.78        2.23      0.80 o 
   3  -3  15       14.94       17.82      1.30 o 
   4  -3  15        1.09        1.84      2.10 o 
  -4  -2  15       13.55       16.91      3.68 o 
  -3  -2  15        1.90        0.91      0.52 o 
  -2  -2  15      208.11      207.01      5.19 o 
  -1  -2  15       16.19       18.14      1.75 o 
   0  -2  15       91.61      107.19      3.12 o 
   1  -2  15        6.39       11.50      1.38 o 
   2  -2  15       74.12       93.38      2.44 o 
   3  -2  15        1.85        1.82      0.75 o 
   4  -2  15        4.53        2.68      3.15 o 
  -4  -1  15        1.75        0.18      0.35 o 
  -3  -1  15       10.23        8.06      0.79 o 
  -2  -1  15      880.52      980.62     22.25 o 
  -1  -1  15       25.32       23.30      1.87 o 
   0  -1  15      306.79      301.63      6.93 o 
   1  -1  15      214.30      163.40      4.70 o 
   2  -1  15      231.36      214.07      4.50 o 
   3  -1  15        0.21       -0.39      0.77 o 
   4  -1  15        0.13        0.21      1.54 o 
  -4   0  15       20.83       19.84      0.95 o 
  -3   0  15       10.47       13.65      1.07 o 
  -2   0  15       18.53       18.94      1.17 o 
  -1   0  15       39.04       36.64      1.96 o 
   0   0  15        2.50        1.47      0.92 o 
   1   0  15       50.42       42.14      2.13 o 
   2   0  15      173.41      186.22      5.75 o 
   3   0  15        5.71        9.12      1.49 o 
   4   0  15        0.00        1.12      1.09 o 
  -4   1  15        0.02        0.65      0.77 o 
  -3   1  15       15.42       15.14      1.27 o 
  -2   1  15       24.43       22.63      1.42 o 
  -1   1  15        0.82       -0.51      0.88 o 
   0   1  15      154.99      151.52      4.69 o 
   1   1  15       35.99       44.87      2.14 o 
   2   1  15       11.80        8.33      1.92 o 
   3   1  15       14.34       14.08      1.54 o 
   4   1  15        0.17        0.90      0.84 o 
  -4   2  15        1.71        0.65      0.71 o 
  -3   2  15       14.01       10.06      1.18 o 
  -2   2  15       81.02       85.58      3.37 o 
  -1   2  15      363.85      364.30      9.07 o 
   0   2  15      113.80       96.39      3.39 o 
   1   2  15        6.31        4.51      1.21 o 
   2   2  15        2.53        2.61      0.85 o 
   3   2  15        7.70        8.04      1.23 o 
   4   2  15        0.57       -0.46      0.83 o 
  -4   3  15       27.90       32.72      1.87 o 
  -3   3  15       29.68       23.31      1.68 o 
  -2   3  15       21.09       27.13      1.83 o 
  -1   3  15       31.64       34.52      2.09 o 
   0   3  15       62.89       67.52      2.54 o 
   1   3  15      166.48      212.78      6.46 o 
   2   3  15        5.47        7.35      1.24 o 
   3   3  15        0.81        0.28      0.87 o 
   4   3  15        0.83       -0.06      0.78 o 
  -4   4  15        2.37        2.08      0.86 o 
  -3   4  15       11.01       17.18      1.42 o 
  -2   4  15      143.97      152.33      4.34 o 
  -1   4  15       49.39       50.70      2.23 o 
   0   4  15      102.30      102.25      3.31 o 
   1   4  15        9.69       12.62      1.80 o 
   2   4  15       34.13       40.70      1.96 o 
   3   4  15        6.63        4.56      1.71 o 
  -4   5  15       12.34       15.75      1.84 o 
  -3   5  15        1.16        3.24      1.26 o 
  -2   5  15        0.05       -0.61      1.42 o 
  -1   5  15        0.28        1.35      1.13 o 
   0   5  15      141.38      133.75      4.29 o 
   1   5  15      260.76      269.92      7.93 o 
   2   5  15        1.79        2.68      1.06 o 
   3   5  15        1.93        1.94      1.29 o 
  -4   6  15        0.00       -0.02      0.67 o 
  -3   6  15       13.69       11.76      1.67 o 
  -2   6  15      151.12      158.65      4.99 o 
  -1   6  15       22.45       25.49      1.93 o 
   0   6  15       20.21       25.08      2.04 o 
   1   6  15       37.13       38.80      3.04 o 
   2   6  15        2.86        1.73      1.11 o 
   3   6  15        9.12        6.47      2.46 o 
  -4   7  15        4.31        2.50      2.23 o 
  -3   7  15        1.78        2.47      1.14 o 
  -2   7  15        1.15        2.09      1.79 o 
  -1   7  15        2.68        5.67      1.67 o 
   0   7  15       21.36       29.77      2.23 o 
   1   7  15        0.53        0.98      1.14 o 
   2   7  15       14.70       18.84      1.68 o 
   3   7  15        3.42        2.48      1.48 o 
  -3   8  15        0.15       -0.18      1.09 o 
  -2   8  15        0.00       -0.63      1.08 o 
  -1   8  15       11.45       14.77      2.27 o 
   0   8  15       13.99       11.30      1.83 o 
   1   8  15       44.16       48.89      4.25 o 
   2   8  15        7.47        7.63      1.39 o 
  -3   9  15       23.35       30.75      2.99 o 
  -2   9  15        0.49        1.43      1.23 o 
  -1   9  15       49.33       46.39      2.87 o 
   0   9  15        1.43       -0.27      1.36 o 
   1   9  15       15.35       17.03      3.39 o 
   2   9  15        0.48        0.02      1.00 o 
  -3  10  15        1.98        3.54      1.89 o 
  -2  10  15        5.62        4.78      1.63 o 
  -1  10  15        0.62        0.45      2.06 o 
   0  10  15       36.04       32.29      3.43 o 
   1  10  15        7.89        9.15      1.75 o 
   2  10  15        4.72        3.57      1.56 o 
  -2  11  15        1.07        1.04      1.38 o 
  -1  11  15        0.42       -1.28      1.38 o 
   0  11  15       11.03       11.51      2.60 o 
   1  11  15        7.27        7.31      1.76 o 
  -1  12  15        4.19        2.39      1.63 o 
   0  12  15       11.77        8.55      2.07 o 
  -1 -12  16       14.21        9.00      2.47 o 
   0 -12  16        1.99        2.94      1.49 o 
   1 -12  16        9.83       14.80      2.14 o 
  -2 -11  16        0.26        0.61      1.40 o 
  -1 -11  16        1.62        1.34      0.67 o 
   0 -11  16       55.55       57.44      2.24 o 
   1 -11  16       24.86       27.17      2.60 o 
   2 -11  16       19.92       24.52      2.81 o 
  -3 -10  16       42.98       47.57      6.75 o 
  -2 -10  16       42.37       41.18      3.50 o 
  -1 -10  16       33.27       33.39      3.49 o 
   0 -10  16       77.96       78.19      2.41 o 
   1 -10  16       12.82       13.05      4.47 o 
   2 -10  16        0.79        1.31      3.42 o 
  -3  -9  16        0.71        3.42      3.59 o 
  -2  -9  16       40.93       42.50      1.35 o 
  -1  -9  16       13.38       17.81      1.45 o 
   0  -9  16        5.95        9.26      1.45 o 
   1  -9  16       27.64       27.42      3.24 o 
   2  -9  16       41.29       39.95      4.29 o 
  -3  -8  16       11.77       11.13      2.98 o 
  -2  -8  16       14.75       11.99      1.11 o 
  -1  -8  16        2.77        0.94      0.97 o 
   0  -8  16       35.98       40.40      2.07 o 
   1  -8  16       11.96       15.04      2.54 o 
   2  -8  16        0.04        1.31      2.02 o 
   3  -8  16        0.98        3.07      2.63 o 
  -4  -7  16       29.67       29.26      4.56 o 
  -3  -7  16       30.95       30.31      3.85 o 
  -2  -7  16        0.17        0.15      0.50 o 
  -1  -7  16       61.54       57.54      2.48 o 
   0  -7  16        0.01        0.23      0.94 o 
   1  -7  16       39.35       33.42      1.14 o 
   2  -7  16        5.32        2.45      3.50 o 
   3  -7  16        1.01        0.96      2.28 o 
  -4  -6  16       10.81        8.67      3.33 o 
  -3  -6  16        2.02        4.29      2.45 o 
  -2  -6  16        4.12        4.76      0.99 o 
  -1  -6  16        3.40        5.02      0.75 o 
   0  -6  16      359.44      362.91      8.98 o 
   1  -6  16        3.11        3.83      0.62 o 
   2  -6  16       76.87       75.00      5.34 o 
   3  -6  16       73.67       64.66      5.87 o 
  -4  -5  16       20.65       29.35      4.91 o 
  -3  -5  16       91.97       92.33      5.91 o 
  -2  -5  16      115.95      113.58      2.72 o 
  -1  -5  16       12.18       13.63      1.10 o 
   0  -5  16      114.40      132.05      6.53 o 
   1  -5  16       50.63       45.20      4.12 o 
   2  -5  16        0.57        0.10      0.34 o 
   3  -5  16       11.66       13.58      3.24 o 
  -4  -4  16       26.67       31.98      7.27 o 
  -3  -4  16       25.70       24.48      0.86 o 
  -2  -4  16       22.84       17.71      1.06 o 
  -1  -4  16       98.89      100.28      3.03 o 
   0  -4  16       17.97       14.53      1.75 o 
   1  -4  16       14.34       11.84      1.52 o 
   2  -4  16       71.59       86.31      2.00 o 
   3  -4  16       47.07       44.64      3.22 o 
  -4  -3  16        0.13        0.44      2.19 o 
  -3  -3  16      190.87      179.04      6.95 o 
  -2  -3  16      424.00      432.41      9.79 o 
  -1  -3  16       45.54       49.29      2.17 o 
   0  -3  16       49.92       56.75      2.61 o 
   1  -3  16       67.39       78.70      3.57 o 
   2  -3  16       11.81        6.97      0.73 o 
   3  -3  16        0.13        1.21      1.42 o 
  -4  -2  16       10.43        9.20      3.33 o 
  -3  -2  16       62.71       61.90      2.04 o 
  -2  -2  16        9.26       10.29      1.00 o 
  -1  -2  16      291.82      300.22      6.86 o 
   0  -2  16        5.52        2.22      1.13 o 
   1  -2  16        0.78        0.72      0.92 o 
   2  -2  16       24.57       18.44      1.15 o 
   3  -2  16        0.72        1.99      0.68 o 
   4  -2  16        0.49        1.74      1.60 o 
  -4  -1  16        0.02        0.26      3.15 o 
  -3  -1  16       35.03       36.57      1.39 o 
  -2  -1  16        3.56        5.72      0.86 o 
  -1  -1  16       44.19       38.17      1.79 o 
   0  -1  16       94.43       89.05      3.39 o 
   1  -1  16      264.06      266.67      7.09 o 
   2  -1  16       69.80       59.37      3.68 o 
   3  -1  16       24.97       23.81      1.45 o 
   4  -1  16       33.39       34.90      3.11 o 
  -4   0  16        1.55        1.25      0.52 o 
  -3   0  16       50.00       47.85      2.85 o 
  -2   0  16       57.42       71.93      2.53 o 
  -1   0  16       39.21       37.62      2.02 o 
   0   0  16        0.79        0.78      1.00 o 
   1   0  16       39.34       36.91      2.19 o 
   2   0  16        2.47        1.69      1.19 o 
   3   0  16       17.32       21.13      1.89 o 
   4   0  16        8.24        3.03      3.07 o 
  -4   1  16       12.84       12.42      1.07 o 
  -3   1  16        1.33        0.93      1.05 o 
  -2   1  16       46.85       43.91      2.04 o 
  -1   1  16       14.44       19.19      1.65 o 
   0   1  16       88.24      120.32      4.15 o 
   1   1  16       19.75       20.30      2.00 o 
   2   1  16       13.96       18.83      1.97 o 
   3   1  16       44.04       46.15      2.06 o 
  -4   2  16        9.90        9.23      1.53 o 
  -3   2  16       24.31       20.26      1.52 o 
  -2   2  16       64.15       68.16      2.34 o 
  -1   2  16        0.02       -0.49      0.89 o 
   0   2  16        0.00        0.98      1.10 o 
   1   2  16        5.34        5.49      1.52 o 
   2   2  16        4.04        4.03      1.03 o 
   3   2  16       10.21        9.62      1.29 o 
  -4   3  16        9.53        7.36      1.02 o 
  -3   3  16       97.16       92.61      3.77 o 
  -2   3  16      126.29      119.48      3.50 o 
  -1   3  16       15.56       22.29      1.84 o 
   0   3  16       22.09       27.00      1.79 o 
   1   3  16       12.70       17.67      1.79 o 
   2   3  16        1.91        1.25      0.86 o 
   3   3  16        4.03        5.18      1.22 o 
  -4   4  16        0.01        0.04      0.71 o 
  -3   4  16        3.87        1.67      1.05 o 
  -2   4  16        3.63        3.96      1.76 o 
  -1   4  16        2.00        1.56      0.96 o 
   0   4  16        0.22        0.80      0.90 o 
   1   4  16       46.41       41.30      2.54 o 
   2   4  16        0.01        0.40      0.90 o 
   3   4  16       10.34        8.43      1.34 o 
  -4   5  16        0.02        0.50      0.80 o 
  -3   5  16       64.45       61.38      2.66 o 
  -2   5  16        3.05        3.29      1.12 o 
  -1   5  16       11.14        6.84      1.33 o 
   0   5  16        1.56        1.93      1.12 o 
   1   5  16        7.74        5.86      2.63 o 
   2   5  16       43.50       43.35      2.35 o 
   3   5  16        0.30       -0.04      0.88 o 
  -4   6  16        4.72        2.33      2.54 o 
  -3   6  16        3.11        2.77      1.40 o 
  -2   6  16        0.00        0.26      1.31 o 
  -1   6  16        2.29        5.83      1.36 o 
   0   6  16       20.52       12.58      1.83 o 
   1   6  16       49.62       51.78      2.90 o 
   2   6  16        6.39       10.84      1.46 o 
   3   6  16        0.93        3.55      2.18 o 
  -4   7  16        1.59        0.78      1.01 o 
  -3   7  16        0.34       -0.57      1.22 o 
  -2   7  16        7.45       14.60      2.07 o 
  -1   7  16       21.82       25.88      2.85 o 
   0   7  16       93.40       85.79      4.06 o 
   1   7  16        1.94        0.55      1.88 o 
   2   7  16       15.80       17.47      2.17 o 
   3   7  16        0.84        1.93      1.34 o 
  -3   8  16        9.62        6.17      5.17 o 
  -2   8  16        1.86        1.47      1.21 o 
  -1   8  16        0.18        0.93      1.23 o 
   0   8  16        0.05        1.29      2.10 o 
   1   8  16        3.95        4.62      2.03 o 
   2   8  16        3.14        3.65      1.26 o 
  -3   9  16        7.00        5.37      3.64 o 
  -2   9  16        0.83        0.41      1.42 o 
  -1   9  16        6.68       11.09      1.92 o 
   0   9  16        0.11        1.33      1.58 o 
   1   9  16       45.13       48.48      3.16 o 
   2   9  16        0.32        0.03      0.83 o 
  -2  10  16        0.00        0.12      1.44 o 
  -1  10  16        6.35        5.65      2.72 o 
   0  10  16       12.28       12.02      2.20 o 
   1  10  16       29.63       38.07      2.96 o 
  -2  11  16        0.01        0.29      1.89 o 
  -1  11  16        2.53        1.66      2.19 o 
   0  11  16        5.41        7.32      2.04 o 
   1  11  16       13.49       18.10      2.46 o 
  -1 -12  17        1.41        0.70      0.56 o 
   0 -12  17       19.75       19.50      2.45 o 
  -2 -11  17        1.68        1.75      1.66 o 
  -1 -11  17        9.76       12.39      1.74 o 
   0 -11  17        7.57        4.18      1.58 o 
   1 -11  17        1.12        2.32      1.97 o 
  -2 -10  17       29.27       32.07      3.33 o 
  -1 -10  17       10.74       11.02      1.12 o 
   0 -10  17        0.75        1.35      1.09 o 
   1 -10  17       42.37       44.07      4.12 o 
   2 -10  17       26.39       23.04      3.85 o 
  -3  -9  17       43.01       45.12      4.64 o 
  -2  -9  17       33.26       30.17      2.01 o 
  -1  -9  17        2.07        1.32      1.07 o 
   0  -9  17        0.88        0.88      0.69 o 
   1  -9  17        9.83       10.78      2.54 o 
   2  -9  17        0.15       -0.96      2.02 o 
  -3  -8  17       14.49       10.16      4.56 o 
  -2  -8  17        8.97        9.99      3.20 o 
  -1  -8  17      369.90      367.00      9.07 o 
   0  -8  17      162.12      158.29      4.67 o 
   1  -8  17        0.01        0.18      1.40 o 
   2  -8  17       39.48       43.02      6.83 o 
  -3  -7  17       52.36       59.05      7.45 o 
  -2  -7  17      121.23      127.74     14.54 o 
  -1  -7  17       43.79       42.84      5.65 o 
   0  -7  17        0.97        0.77      0.92 o 
   1  -7  17        0.06        0.00      0.55 o 
   2  -7  17       12.44        8.76      2.72 o 
   3  -7  17       59.78       61.59      5.96 o 
  -4  -6  17        4.41        3.68      2.89 o 
  -3  -6  17       26.06       29.09      4.12 o 
  -2  -6  17        3.12        2.58      0.65 o 
  -1  -6  17      127.52      112.59      2.93 o 
   0  -6  17       96.91       95.84     13.09 o 
   1  -6  17        0.85        0.74      0.54 o 
   2  -6  17        0.60        1.66      3.15 o 
   3  -6  17       20.27       19.54      3.85 o 
  -4  -5  17       15.32       17.79      4.47 o 
  -3  -5  17       20.06       20.33      3.77 o 
  -2  -5  17       19.44       18.75      0.91 o 
  -1  -5  17       61.10       63.29      2.35 o 
   0  -5  17       12.31       12.60      2.20 o 
   1  -5  17        0.00        0.58      1.25 o 
   2  -5  17       12.27        9.82      0.51 o 
   3  -5  17       23.15       24.79      3.94 o 
  -4  -4  17       24.86       26.20      4.82 o 
  -3  -4  17       83.84       74.06      3.62 o 
  -2  -4  17        0.60       -0.03      0.51 o 
  -1  -4  17      534.59      561.99     12.94 o 
   0  -4  17      147.37      150.58      4.87 o 
   1  -4  17       97.73      108.98      3.99 o 
   2  -4  17       53.17       45.92      1.81 o 
   3  -4  17        2.92        1.63      1.55 o 
  -4  -3  17        5.86        6.83      3.42 o 
  -3  -3  17        6.86        6.88      0.57 o 
  -2  -3  17       66.09       70.15      2.79 o 
  -1  -3  17      757.57      793.41     19.22 o 
   0  -3  17      233.43      228.66      5.97 o 
   1  -3  17        0.01        1.04      1.02 o 
   2  -3  17        5.17        7.41      0.81 o 
   3  -3  17        4.59        3.07      2.03 o 
  -4  -2  17        0.91        0.44      2.28 o 
  -3  -2  17       40.22       37.52      1.21 o 
  -2  -2  17        0.06       -0.18      0.74 o 
  -1  -2  17      135.65      131.26      3.70 o 
   0  -2  17        2.68        2.15      0.95 o 
   1  -2  17        7.57       12.78      1.63 o 
   2  -2  17       26.79       31.03      2.86 o 
   3  -2  17       28.74       30.41      1.82 o 
  -4  -1  17        0.45       -0.09      1.84 o 
  -3  -1  17       25.50       23.43      1.28 o 
  -2  -1  17      115.49      111.26      2.99 o 
  -1  -1  17      671.26      670.66     15.64 o 
   0  -1  17       13.95       21.17      1.60 o 
   1  -1  17        1.03        0.05      1.00 o 
   2  -1  17        3.82        3.58      2.46 o 
   3  -1  17       27.32       28.77      1.55 o 
  -4   0  17        4.08        3.38      1.14 o 
  -3   0  17       16.42       18.18      2.19 o 
  -2   0  17       72.60       76.12      2.37 o 
  -1   0  17      808.77      850.08     20.13 o 
   0   0  17       38.42       41.46      2.07 o 
   1   0  17        2.09        1.10      1.73 o 
   2   0  17       25.77       23.98      2.22 o 
   3   0  17       11.52        9.51      1.79 o 
  -4   1  17        1.91        0.68      0.61 o 
  -3   1  17       16.23       13.62      1.08 o 
  -2   1  17       38.54       40.88      2.59 o 
  -1   1  17        3.22        1.73      1.15 o 
   0   1  17        2.73        2.53      1.30 o 
   1   1  17      102.77      120.58      9.02 o 
   2   1  17       10.13        8.18      2.06 o 
   3   1  17        1.44        1.66      0.93 o 
  -4   2  17        6.49        5.63      1.03 o 
  -3   2  17        4.32        5.81      1.11 o 
  -2   2  17       23.74       29.05      1.94 o 
  -1   2  17       30.63       41.65      2.33 o 
   0   2  17      146.82      154.53      5.11 o 
   1   2  17       41.57       35.39      2.38 o 
   2   2  17        5.19        1.90      1.39 o 
   3   2  17        0.58        0.04      0.75 o 
  -4   3  17        0.02       -0.14      0.69 o 
  -3   3  17        0.11        0.26      0.70 o 
  -2   3  17        0.56        1.85      1.10 o 
  -1   3  17       19.01       14.60      1.42 o 
   0   3  17        0.41        1.42      1.61 o 
   1   3  17        5.40        3.40      1.30 o 
   2   3  17       18.89       24.20      1.66 o 
   3   3  17        0.00       -0.74      0.92 o 
  -4   4  17        8.67        8.96      1.45 o 
  -3   4  17        5.49        6.79      1.39 o 
  -2   4  17       21.37       25.76      3.46 o 
  -1   4  17       12.81        9.17      1.39 o 
   0   4  17        5.41        4.71      1.27 o 
   1   4  17        0.29        0.98      1.30 o 
   2   4  17        0.31        0.78      0.90 o 
   3   4  17        3.37        2.14      1.29 o 
  -4   5  17        0.02        0.70      2.02 o 
  -3   5  17       53.13       51.89      2.60 o 
  -2   5  17        0.05        0.89      1.19 o 
  -1   5  17      171.99      167.77      5.17 o 
   0   5  17       29.76       30.37      3.29 o 
   1   5  17        0.04        0.96      1.17 o 
   2   5  17        0.04        0.57      0.92 o 
   3   5  17        6.54        5.76      2.59 o 
  -4   6  17        0.11        0.45      0.92 o 
  -3   6  17       35.60       32.69      2.62 o 
  -2   6  17       44.62       40.59      2.90 o 
  -1   6  17        8.67        6.79      1.86 o 
   0   6  17       58.24       55.92      4.16 o 
   1   6  17       31.22       25.07      2.38 o 
   2   6  17        8.94        9.52      1.48 o 
   3   6  17       12.02        9.51      3.54 o 
  -3   7  17        8.65       11.00      7.53 o 
  -2   7  17        0.35       -0.57      1.12 o 
  -1   7  17      129.24      141.67      5.17 o 
   0   7  17      219.26      228.12     10.43 o 
   1   7  17       47.48       45.00      3.63 o 
   2   7  17        2.12        1.78      1.30 o 
  -3   8  17        3.53        3.19      1.93 o 
  -2   8  17        2.71        2.25      1.67 o 
  -1   8  17        2.11        1.63      1.67 o 
   0   8  17       17.66       16.97      2.72 o 
   1   8  17        2.21        2.55      2.49 o 
   2   8  17        2.62        4.18      1.54 o 
  -3   9  17        0.70        0.63      1.49 o 
  -2   9  17        0.06       -0.03      1.18 o 
  -1   9  17        2.29        2.74      1.58 o 
   0   9  17       14.73       15.64      2.77 o 
   1   9  17        0.94        2.20      1.55 o 
  -2  10  17        4.88        4.91      1.70 o 
  -1  10  17        2.86        3.53      1.70 o 
   0  10  17       20.07       19.09      3.02 o 
   1  10  17        2.56        3.59      1.53 o 
  -1  11  17        1.54        1.46      1.51 o 
   0  11  17        1.13       -0.09      1.24 o 
  -1 -11  18        0.41        1.64      0.77 o 
   0 -11  18       24.22       26.83      2.23 o 
   1 -11  18        2.97        1.66      1.45 o 
  -2 -10  18        0.78        2.19      1.75 o 
  -1 -10  18        1.53        0.52      0.70 o 
   0 -10  18       13.29       12.54      1.75 o 
   1 -10  18       26.90       25.58      5.26 o 
  -3  -9  18        0.14        0.09      1.66 o 
  -2  -9  18       98.58       89.23      6.66 o 
  -1  -9  18       82.40       84.75      3.68 o 
   0  -9  18       32.18       32.06      2.39 o 
   1  -9  18        2.55        2.98      2.02 o 
   2  -9  18       14.13       21.99      3.85 o 
  -3  -8  18        3.24        5.52      2.63 o 
  -2  -8  18        5.75        6.53      0.95 o 
  -1  -8  18        2.47        2.60      1.18 o 
   0  -8  18       18.85       21.27      1.52 o 
   1  -8  18       37.22       36.62      3.68 o 
   2  -8  18        0.35        0.18      1.66 o 
  -3  -7  18        0.52        0.70      3.33 o 
  -2  -7  18       18.63       17.49      3.90 o 
  -1  -7  18       60.68       62.69      2.94 o 
   0  -7  18       10.41       12.64      1.43 o 
   1  -7  18       55.93       51.56      3.15 o 
   2  -7  18        2.94        2.19      3.59 o 
  -3  -6  18       34.26       46.08      7.36 o 
  -2  -6  18        2.72        2.50      0.92 o 
  -1  -6  18       20.49       18.99      1.21 o 
   0  -6  18        3.50        3.12      0.90 o 
   1  -6  18       62.80       70.89      2.67 o 
   2  -6  18        0.09        1.23      2.02 o 
   3  -6  18       11.12       11.74      3.42 o 
  -4  -5  18        2.82        1.14      2.72 o 
  -3  -5  18        7.48        6.40      2.98 o 
  -2  -5  18        0.13       -0.10      0.56 o 
  -1  -5  18       19.63       20.72      2.23 o 
   0  -5  18       71.46       76.65      3.39 o 
   1  -5  18      184.30      166.00      5.61 o 
   2  -5  18       22.27       14.14      2.77 o 
   3  -5  18        0.39        0.88      3.42 o 
  -4  -4  18        1.66        2.98      2.98 o 
  -3  -4  18       10.53        9.26      0.88 o 
  -2  -4  18       42.33       39.48      1.51 o 
  -1  -4  18        3.70        2.74      1.18 o 
   0  -4  18       25.33       16.33      2.41 o 
   1  -4  18       76.81       62.20      3.68 o 
   2  -4  18       30.57       31.69      1.54 o 
   3  -4  18        7.13        6.01      2.01 o 
  -4  -3  18        0.00       -0.35      3.59 o 
  -3  -3  18        4.62        3.61      0.95 o 
  -2  -3  18       57.74       59.40      3.59 o 
  -1  -3  18      109.86      107.53      4.07 o 
   0  -3  18       13.65       16.27      1.91 o 
   1  -3  18       18.31       25.21      2.23 o 
   2  -3  18       13.49       14.07      1.19 o 
   3  -3  18        0.03        1.69      1.85 o 
  -4  -2  18        9.11       18.22      4.21 o 
  -3  -2  18        1.48        2.17      0.59 o 
  -2  -2  18      275.65      278.83      6.55 o 
  -1  -2  18      135.05      138.10      4.36 o 
   0  -2  18       20.40       18.00      2.67 o 
   1  -2  18       51.64       48.20      2.63 o 
   2  -2  18       19.04       12.86      4.82 o 
   3  -2  18        2.47        3.65      2.11 o 
  -4  -1  18        0.16        0.44      2.19 o 
  -3  -1  18       25.90       30.06      1.52 o 
  -2  -1  18        0.37        2.11      0.93 o 
  -1  -1  18       30.72       37.99      2.07 o 
   0  -1  18        0.48        1.68      1.01 o 
   1  -1  18        9.35       14.94      2.05 o 
   2  -1  18        1.14        4.56      1.55 o 
   3  -1  18       17.06       17.65      1.73 o 
  -3   0  18        7.54        7.63      2.41 o 
  -2   0  18       13.65       15.98      1.40 o 
  -1   0  18      167.98      156.03      4.61 o 
   0   0  18        1.01        1.88      1.08 o 
   1   0  18       26.51       31.68      2.64 o 
   2   0  18        9.38        6.50      1.66 o 
   3   0  18       12.33       13.23      1.40 o 
  -4   1  18        7.52        7.49      1.02 o 
  -3   1  18       57.31       64.94      2.50 o 
  -2   1  18        0.71        0.83      0.99 o 
  -1   1  18       29.62       33.13      1.94 o 
   0   1  18      198.74      179.10      6.88 o 
   1   1  18       99.27       94.26      4.55 o 
   2   1  18       24.42       27.24      2.43 o 
   3   1  18       40.49       47.76      2.44 o 
  -4   2  18        0.35       -0.42      0.73 o 
  -3   2  18        0.45       -0.25      0.81 o 
  -2   2  18       62.07       67.90      2.59 o 
  -1   2  18       22.07       28.13      2.80 o 
   0   2  18        7.17       11.23      1.83 o 
   1   2  18      112.60      128.03      9.37 o 
   2   2  18       28.59       27.10      2.49 o 
   3   2  18        2.30        2.67      1.56 o 
  -4   3  18        2.41        2.12      1.00 o 
  -3   3  18        3.07        3.53      1.40 o 
  -2   3  18       12.72        8.89      1.36 o 
  -1   3  18       46.48       44.11      2.57 o 
   0   3  18        4.27        3.76      1.52 o 
   1   3  18       10.56        4.72      1.48 o 
   2   3  18       35.24       32.09      2.59 o 
   3   3  18        2.44        1.36      1.24 o 
  -4   4  18        0.31        0.25      0.71 o 
  -3   4  18        0.25        0.08      0.71 o 
  -2   4  18       88.01       74.12      3.03 o 
  -1   4  18        0.17        2.40      1.40 o 
   0   4  18        2.22        1.33      1.14 o 
   1   4  18        1.38        2.45      1.33 o 
   2   4  18       30.01       40.19      2.65 o 
   3   4  18        1.65        2.65      1.69 o 
  -4   5  18        0.04        0.17      0.74 o 
  -3   5  18        9.24        8.38      7.14 o 
  -2   5  18       15.25       19.64      1.92 o 
  -1   5  18       53.51       55.06      2.88 o 
   0   5  18       19.89       17.49      2.32 o 
   1   5  18        5.69        5.09      1.55 o 
   2   5  18        8.07        9.27      1.46 o 
  -3   6  18        4.77        0.00      0.77 o 
  -2   6  18       19.33       19.76      9.02 o 
  -1   6  18        2.26        3.69      1.76 o 
   0   6  18       10.77       14.55      2.19 o 
   1   6  18        0.04       -0.33      1.14 o 
   2   6  18        3.43        2.82      1.33 o 
  -3   7  18        0.22        0.21      1.15 o 
  -2   7  18       16.58       15.22      1.94 o 
  -1   7  18        7.62        8.47      1.86 o 
   0   7  18       13.46       18.39      3.72 o 
   1   7  18       13.03       17.45      2.77 o 
   2   7  18        0.52       -0.92      1.20 o 
  -3   8  18        7.80        5.91      4.16 o 
  -2   8  18        1.49        3.36      1.72 o 
  -1   8  18       10.89       11.39      2.11 o 
   0   8  18       15.16       14.27      4.07 o 
   1   8  18        0.12        0.96      1.65 o 
   2   8  18        0.06       -0.63      1.15 o 
  -2   9  18        3.44        4.29      1.63 o 
  -1   9  18       28.31       33.21      3.64 o 
   0   9  18        5.47        7.71      2.01 o 
   1   9  18        4.03        5.15      2.24 o 
  -1  10  18        1.28       -0.24      1.47 o 
   0  10  18        2.08        0.00      1.18 o 
   0 -11  19        4.15        3.85      1.83 o 
  -2 -10  19        0.28        4.21      2.98 o 
  -1 -10  19       35.11       32.54      1.58 o 
   0 -10  19       22.69       27.77      3.07 o 
   1 -10  19       38.02       46.17      4.47 o 
  -2  -9  19        1.62        1.31      2.72 o 
  -1  -9  19       10.42       12.92      1.52 o 
   0  -9  19       56.32       65.29      2.90 o 
   1  -9  19       23.77       20.33      4.99 o 
  -3  -8  19        1.25        0.96      2.10 o 
  -2  -8  19        5.99        5.71      1.88 o 
  -1  -8  19       53.55       56.78      2.54 o 
   0  -8  19       20.68       18.37      2.22 o 
   1  -8  19        2.26        1.49      1.93 o 
   2  -8  19       17.90       17.70      5.61 o 
  -3  -7  19        6.16        7.71      3.15 o 
  -2  -7  19       38.78       33.94      6.05 o 
  -1  -7  19       25.51       22.55      1.70 o 
   0  -7  19       54.15       58.01      2.40 o 
   1  -7  19       45.61       55.11      4.56 o 
   2  -7  19        1.64        1.40      2.02 o 
  -3  -6  19       43.57       57.30      7.97 o 
  -2  -6  19       14.78       17.93      5.87 o 
  -1  -6  19        2.17        4.66      1.05 o 
   0  -6  19       19.77       14.92      3.32 o 
   1  -6  19        4.21        3.17      0.97 o 
   2  -6  19       13.58        8.94      4.64 o 
  -3  -5  19       23.91       25.85      6.48 o 
  -2  -5  19        3.32        3.68      1.16 o 
  -1  -5  19        0.29       -0.08      0.77 o 
   0  -5  19       22.44       20.14      2.63 o 
   1  -5  19        0.97        4.26      1.83 o 
   2  -5  19       31.27       42.90      3.27 o 
  -4  -4  19        4.71        4.91      3.42 o 
  -3  -4  19       24.43       20.07      1.00 o 
  -2  -4  19      108.95      108.74      2.90 o 
  -1  -4  19      180.95      180.13      4.85 o 
   0  -4  19       10.68        8.02      1.80 o 
   1  -4  19       18.73       14.76      1.98 o 
   2  -4  19       50.39       42.27      3.85 o 
   3  -4  19        0.12        0.10      1.68 o 
  -4  -3  19        1.47        1.84      4.56 o 
  -3  -3  19       13.03       12.46      1.21 o 
  -2  -3  19        0.84        0.55      1.03 o 
  -1  -3  19        0.63        0.39      0.76 o 
   0  -3  19       12.40       17.25      1.97 o 
   1  -3  19        0.45       -0.18      1.02 o 
   2  -3  19       21.77       27.52      1.35 o 
   3  -3  19       21.40       24.50      3.21 o 
  -4  -2  19        2.39        2.19      2.89 o 
  -3  -2  19        1.27        1.93      0.96 o 
  -2  -2  19        0.31        0.13      0.84 o 
  -1  -2  19        8.54       12.12      2.12 o 
   0  -2  19        0.35        0.04      1.28 o 
   1  -2  19        5.60       11.01      2.81 o 
   2  -2  19        6.41        3.71      2.33 o 
   3  -2  19        5.07        3.53      1.76 o 
  -4  -1  19       32.44       38.37      5.52 o 
  -3  -1  19       75.07       67.24      2.58 o 
  -2  -1  19      193.47      208.54      5.43 o 
  -1  -1  19       18.73       17.48      1.75 o 
   0  -1  19      161.68      148.22      5.28 o 
   1  -1  19        0.51       -1.54      1.54 o 
   2  -1  19        7.52        8.03      2.27 o 
   3  -1  19       11.13       12.46      1.76 o 
  -3   0  19        0.19       -0.76      0.76 o 
  -2   0  19        0.11        1.40      0.82 o 
  -1   0  19       71.40       63.61      2.96 o 
   0   0  19       59.29       55.66      3.38 o 
   1   0  19       75.55       60.24      3.81 o 
   2   0  19       25.65       31.40      2.72 o 
   3   0  19        0.99        0.31      1.62 o 
  -4   1  19        8.86        5.93      0.87 o 
  -3   1  19       36.07       31.00      1.93 o 
  -2   1  19       88.02       90.87      4.14 o 
  -1   1  19        6.45        5.52      1.44 o 
   0   1  19       94.03       99.08      4.44 o 
   1   1  19       12.74       10.43      1.82 o 
   2   1  19       18.26       18.55      2.67 o 
   3   1  19        3.59        4.66      1.17 o 
  -4   2  19        1.17        0.36      0.65 o 
  -3   2  19       18.44       22.29      1.52 o 
  -2   2  19        3.96        5.00      1.37 o 
  -1   2  19        1.86       -0.98      1.57 o 
   0   2  19        1.16        4.69      1.36 o 
   1   2  19        1.55        2.04      1.64 o 
   2   2  19        1.76        1.10      0.91 o 
   3   2  19        8.51        9.75      1.90 o 
  -4   3  19        0.53        0.07      0.61 o 
  -3   3  19        0.10        0.19      0.83 o 
  -2   3  19       43.08       46.58      2.78 o 
  -1   3  19       87.79      107.67      3.83 o 
   0   3  19       31.32       31.74      2.72 o 
   1   3  19        0.55        0.89      1.98 o 
   2   3  19        0.02        0.58      0.91 o 
   3   3  19        0.09        0.12      1.13 o 
  -3   4  19        1.24       -0.11      0.89 o 
  -2   4  19       27.02       26.01      2.76 o 
  -1   4  19       26.28       23.56      2.01 o 
   0   4  19        9.26       11.34      2.75 o 
   1   4  19       21.19       26.83      2.41 o 
   2   4  19        0.32        1.53      1.22 o 
  -3   5  19        0.17        0.04      0.77 o 
  -2   5  19       11.85        7.19      5.08 o 
  -1   5  19        1.60        1.20      1.36 o 
   0   5  19        6.80        5.83      1.61 o 
   1   5  19        4.57        2.72      1.75 o 
   2   5  19        1.92        1.75      1.12 o 
  -3   6  19        1.31        0.00      0.99 o 
  -2   6  19       32.13       28.56      2.72 o 
  -1   6  19        0.02       -0.08      1.23 o 
   0   6  19        0.09        0.32      1.47 o 
   1   6  19        2.11        1.27      1.36 o 
   2   6  19        0.39        1.41      1.14 o 
  -3   7  19        0.13        0.25      0.96 o 
  -2   7  19        0.02        0.92      1.18 o 
  -1   7  19        0.56       -0.11      1.11 o 
   0   7  19        0.20       -0.04      1.05 o 
   1   7  19        0.11       -0.87      1.67 o 
   2   7  19        1.08        1.18      1.55 o 
  -2   8  19        5.11        6.40      2.68 o 
  -1   8  19        8.06        6.45      2.31 o 
   0   8  19       22.41       24.11      4.29 o 
   1   8  19        0.75        2.17      1.97 o 
  -2   9  19       20.63       19.03      2.43 o 
  -1   9  19       36.99       37.38      3.94 o 
   0   9  19        8.47       10.50      2.62 o 
  -1 -10  20       30.03       26.96      2.15 o 
   0 -10  20       18.61       18.84      2.89 o 
  -2  -9  20        0.07       -1.40      2.80 o 
  -1  -9  20        0.09       -0.26      0.90 o 
   0  -9  20        1.93       -0.35      1.40 o 
   1  -9  20        0.24        4.47      2.37 o 
  -2  -8  20       20.71       23.84      6.44 o 
  -1  -8  20        0.31       -0.15      0.83 o 
   0  -8  20        1.90        0.73      1.08 o 
   1  -8  20        0.04       -1.84      2.02 o 
  -3  -7  20       51.20       60.36      6.05 o 
  -2  -7  20        0.30        0.17      0.83 o 
  -1  -7  20       32.28       37.39      2.10 o 
   0  -7  20      138.22      142.14      4.27 o 
   1  -7  20       42.35       42.75      4.21 o 
   2  -7  20        0.24       -0.96      3.33 o 
  -3  -6  20        4.08        4.99      2.89 o 
  -2  -6  20       74.71       69.76      5.49 o 
  -1  -6  20       91.55       93.95      2.98 o 
   0  -6  20       14.60        6.54      2.20 o 
   1  -6  20        0.00        0.66      0.84 o 
   2  -6  20        7.24        5.52      2.63 o 
  -3  -5  20       14.06        6.83      4.91 o 
  -2  -5  20        2.48        2.09      0.81 o 
  -1  -5  20       11.71       12.55      2.15 o 
   0  -5  20      128.62      143.28      5.27 o 
   1  -5  20        1.20        4.53      1.51 o 
   2  -5  20       18.91       25.05      3.55 o 
  -3  -4  20       12.91       21.82      4.03 o 
  -2  -4  20        0.42        1.19      0.69 o 
  -1  -4  20       17.66       20.28      1.53 o 
   0  -4  20       22.51       21.27      2.84 o 
   1  -4  20        0.03        1.18      1.57 o 
   2  -4  20        4.15        4.82      1.79 o 
  -3  -3  20       22.99       24.17      1.22 o 
  -2  -3  20       48.12       47.38      2.00 o 
  -1  -3  20       12.51       13.87      1.43 o 
   0  -3  20        0.36        0.21      1.15 o 
   1  -3  20        0.27        0.89      1.26 o 
   2  -3  20        1.01        0.40      0.66 o 
  -3  -2  20        6.27        6.25      1.26 o 
  -2  -2  20      167.32      178.16      5.97 o 
  -1  -2  20       34.89       29.83      1.93 o 
   0  -2  20      134.31      154.42      5.62 o 
   1  -2  20      150.33      141.11      5.93 o 
   2  -2  20        4.28        2.57      0.92 o 
  -4  -1  20        1.76        1.93      2.98 o 
  -3  -1  20       27.00       23.30      1.33 o 
  -2  -1  20      221.66      236.03      6.28 o 
  -1  -1  20        1.80        1.23      1.20 o 
   0  -1  20       27.06       23.03      3.29 o 
   1  -1  20       10.95        8.39      2.22 o 
   2  -1  20        0.25        1.54      1.45 o 
  -3   0  20        2.83        1.75      0.81 o 
  -2   0  20       30.26       30.87      1.85 o 
  -1   0  20        1.31       -0.14      0.80 o 
   0   0  20      286.29      327.68     15.55 o 
   1   0  20       38.76       48.02      3.05 o 
   2   0  20        0.35        1.02      1.41 o 
  -3   1  20        1.67        2.91      1.45 o 
  -2   1  20        1.36        0.28      0.99 o 
  -1   1  20       26.24       30.81      2.01 o 
   0   1  20      111.52      109.69      6.53 o 
   1   1  20        0.30       -0.05      0.99 o 
   2   1  20        0.00       -1.28      2.37 o 
  -3   2  20       14.05       11.62      1.54 o 
  -2   2  20       54.28       56.83      2.53 o 
  -1   2  20       42.27       34.08      3.07 o 
   0   2  20        2.03        2.55      1.33 o 
   1   2  20        5.74        2.87      2.02 o 
   2   2  20        0.68        0.97      1.01 o 
  -3   3  20        3.10        1.65      1.71 o 
  -2   3  20        0.72        0.07      0.94 o 
  -1   3  20       16.66       22.82      2.41 o 
   0   3  20       74.80       95.77      4.55 o 
   1   3  20       35.10       40.12      3.35 o 
   2   3  20        9.41       10.58      1.60 o 
  -3   4  20        6.48        0.13      0.81 o 
  -2   4  20        0.11       -0.35      0.93 o 
  -1   4  20        1.50        0.49      1.28 o 
   0   4  20       11.81        7.75      2.09 o 
   1   4  20        2.65        0.92      1.75 o 
   2   4  20        0.00       -1.07      1.07 o 
  -3   5  20        2.93        0.16      1.02 o 
  -2   5  20        3.07       -0.18      0.99 o 
  -1   5  20        3.34        5.09      1.84 o 
   0   5  20        9.79       12.58      1.98 o 
   1   5  20       20.64       21.30      2.41 o 
   2   5  20        0.24        0.34      1.33 o 
  -3   6  20        2.17       -0.13      1.05 o 
  -2   6  20        7.08        3.78      3.94 o 
  -1   6  20        0.55        0.45      1.88 o 
   0   6  20       13.96       17.10      2.26 o 
   1   6  20        2.83        2.13      1.55 o 
  -2   7  20        8.50        7.28      1.73 o 
  -1   7  20       15.93       10.17      2.12 o 
   0   7  20        6.39        6.74      2.23 o 
   1   7  20        0.20        0.02      1.02 o 
  -2   8  20        0.61        2.33      1.74 o 
  -1   8  20        7.04        7.01      2.14 o 
   0   8  20        0.90        0.47      1.70 o 
   1   8  20        4.64        4.63      3.11 o 
  -1   9  20       21.11       26.11      4.34 o 
  -1  -9  21        0.75        0.00      0.77 o 
   0  -9  21       21.64       25.93      3.15 o 
  -2  -8  21        6.22        7.36      4.03 o 
  -1  -8  21       13.34       12.18      1.43 o 
   0  -8  21       36.70       30.86      2.35 o 
   1  -8  21        0.24        0.09      1.58 o 
  -2  -7  21       13.82       10.65      4.07 o 
  -1  -7  21       13.46       14.83      3.33 o 
   0  -7  21        0.14       -0.62      0.77 o 
   1  -7  21       28.46       38.81      4.29 o 
  -3  -6  21       11.04       12.00      3.59 o 
  -2  -6  21       10.62       10.83      1.33 o 
  -1  -6  21       49.80       53.62      2.96 o 
   0  -6  21       30.32       29.97      2.73 o 
   1  -6  21        0.02       -1.45      1.45 o 
   2  -6  21        2.12        1.23      3.50 o 
  -3  -5  21        1.10        2.37      4.38 o 
  -2  -5  21       25.80       24.15      1.87 o 
  -1  -5  21        0.25        0.97      1.01 o 
   0  -5  21        2.72        1.66      1.42 o 
   1  -5  21        0.00        0.74      1.26 o 
   2  -5  21       13.07       20.13      2.71 o 
  -3  -4  21        0.98       -0.35      2.19 o 
  -2  -4  21        0.86        0.48      1.01 o 
  -1  -4  21        0.00       -0.18      0.97 o 
   0  -4  21       13.31       16.29      2.12 o 
   1  -4  21       15.82       23.66      2.54 o 
   2  -4  21       38.49       34.68      3.71 o 
  -3  -3  21        2.97        3.59      0.80 o 
  -2  -3  21       30.75       30.96      1.72 o 
  -1  -3  21       91.68       95.62      3.64 o 
   0  -3  21       96.09       94.49      5.06 o 
   1  -3  21       82.22       77.70      6.18 o 
   2  -3  21        4.56        5.78      2.28 o 
  -3  -2  21        0.19       -0.24      0.59 o 
  -2  -2  21       29.50       32.57      2.25 o 
  -1  -2  21        3.32        4.29      1.22 o 
   0  -2  21       30.88       29.40      2.31 o 
   1  -2  21       46.23       50.11      3.90 o 
   2  -2  21        8.70       10.11      2.61 o 
  -3  -1  21        0.04        0.25      0.96 o 
  -2  -1  21        6.12        3.08      1.23 o 
  -1  -1  21       96.37       99.04      4.16 o 
   0  -1  21       16.91       23.49      2.18 o 
   1  -1  21        0.93        1.03      1.32 o 
   2  -1  21        9.06        2.91      2.68 o 
  -3   0  21       46.54       44.72      2.37 o 
  -2   0  21        3.83        2.17      1.16 o 
  -1   0  21        0.00        0.09      0.83 o 
   0   0  21        9.59       13.70      2.50 o 
   1   0  21        3.59        2.42      1.86 o 
   2   0  21       15.77       21.66      3.11 o 
  -3   1  21       19.90       18.84      1.86 o 
  -2   1  21        5.87        7.85      2.03 o 
  -1   1  21       16.30       15.49      1.70 o 
   0   1  21       56.87       46.26      3.47 o 
   1   1  21        0.57       -0.78      1.53 o 
   2   1  21       38.90       39.38      3.23 o 
  -3   2  21        0.47        0.18      0.74 o 
  -2   2  21        0.10        0.38      0.99 o 
  -1   2  21        0.74       -0.21      1.15 o 
   0   2  21        3.88        3.82      1.76 o 
   1   2  21       21.50       19.39      2.47 o 
   2   2  21        8.15        6.26      1.87 o 
  -3   3  21        0.37        0.17      0.77 o 
  -2   3  21        0.24        0.42      1.10 o 
  -1   3  21        3.13        2.12      1.52 o 
   0   3  21        5.35        5.02      1.63 o 
   1   3  21       13.82       15.11      2.19 o 
   2   3  21       31.98       38.79      2.40 o 
  -3   4  21        9.29       -0.04      1.27 o 
  -2   4  21        8.71       10.35      7.32 o 
  -1   4  21       13.57       11.87      1.88 o 
   0   4  21       43.68       44.85      3.61 o 
   1   4  21        2.81        2.20      2.44 o 
   2   4  21        3.82        5.87      1.98 o 
  -3   5  21        0.01        0.30      0.96 o 
  -2   5  21        5.68        9.92      6.66 o 
  -1   5  21        4.26        2.78      1.70 o 
   0   5  21        0.17        0.05      1.11 o 
   1   5  21        0.86       -0.13      1.17 o 
  -2   6  21        1.18        0.21      1.08 o 
  -1   6  21        0.31        1.42      1.76 o 
   0   6  21       22.76       23.89      2.57 o 
   1   6  21        0.06        0.93      1.45 o 
  -2   7  21        2.10        5.18      1.61 o 
  -1   7  21       17.83       16.10      2.44 o 
   0   7  21        0.10        1.56      1.58 o 
  -1   8  21        8.57        8.97      2.26 o 
   0   8  21        7.89        3.96      3.00 o 
  -1  -8  22       42.72       45.35      3.99 o 
   0  -8  22        3.90       -0.26      1.49 o 
  -2  -7  22       40.65       42.47      3.59 o 
  -1  -7  22       10.51       13.51      1.53 o 
   0  -7  22        8.63        3.68      2.04 o 
   1  -7  22       27.80       23.92      3.68 o 
  -2  -6  22        0.90        0.54      0.81 o 
  -1  -6  22       22.02       24.91      1.88 o 
   0  -6  22        0.12       -0.22      0.66 o 
   1  -6  22       60.56       74.41      4.26 o 
  -2  -5  22       55.13       56.99      2.13 o 
  -1  -5  22        0.37       -0.37      1.00 o 
   0  -5  22        1.44        0.80      1.23 o 
   1  -5  22        7.12        6.17      1.82 o 
  -3  -4  22        5.01        5.52      3.15 o 
  -2  -4  22       21.30       21.79      2.21 o 
  -1  -4  22        7.92       10.07      1.41 o 
   0  -4  22        1.60        1.05      1.13 o 
   1  -4  22       23.21       30.65      3.42 o 
   2  -4  22        0.59        0.74      1.51 o 
  -3  -3  22        7.65        8.15      3.42 o 
  -2  -3  22       18.28       24.34      1.58 o 
  -1  -3  22       50.35       51.66      3.03 o 
   0  -3  22        3.50        0.61      1.07 o 
   1  -3  22        6.82        7.76      2.22 o 
   2  -3  22        7.18        4.66      3.03 o 
  -3  -2  22        6.25        4.28      0.86 o 
  -2  -2  22       11.97        7.87      1.56 o 
  -1  -2  22        2.65        3.88      1.20 o 
   0  -2  22        2.05        5.09      1.87 o 
   1  -2  22        0.26        0.19      1.57 o 
   2  -2  22        0.26        0.52      1.06 o 
  -3  -1  22        0.14       -0.32      0.79 o 
  -2  -1  22       22.90       23.70      1.75 o 
  -1  -1  22       47.08       52.09      2.68 o 
   0  -1  22       44.59       47.06      2.89 o 
   1  -1  22       28.02       35.54      3.11 o 
   2  -1  22       14.47       15.28      3.01 o 
  -3   0  22        0.72        0.58      0.90 o 
  -2   0  22        2.71        0.99      0.92 o 
  -1   0  22       21.53       20.82      2.27 o 
   0   0  22       56.03       54.54      3.21 o 
   1   0  22       21.77       20.44      2.58 o 
   2   0  22        3.20        0.38      0.96 o 
  -3   1  22       63.31       60.76      3.03 o 
  -2   1  22        4.83        7.62      1.62 o 
  -1   1  22        1.03        0.21      1.05 o 
   0   1  22       20.24       15.43      3.24 o 
   1   1  22       51.24       60.48      5.58 o 
   2   1  22        2.41        3.67      1.24 o 
  -3   2  22        5.72        3.62      3.37 o 
  -2   2  22        1.67        0.78      0.99 o 
  -1   2  22       32.43       36.29      2.49 o 
   0   2  22       11.64        7.18      1.78 o 
   1   2  22       11.35       15.98      2.47 o 
   2   2  22        0.02        1.05      1.22 o 
  -3   3  22        6.48        0.13      0.87 o 
  -2   3  22        5.76        0.12      1.09 o 
  -1   3  22       11.65        7.46      2.07 o 
   0   3  22        7.51        2.96      1.53 o 
   1   3  22        0.35        2.01      1.89 o 
  -2   4  22        5.55        0.00      1.06 o 
  -1   4  22        3.36        8.66      2.06 o 
   0   4  22        9.22       13.32      2.57 o 
   1   4  22        0.06        0.96      1.45 o 
  -2   5  22        4.23        0.24      1.26 o 
  -1   5  22       35.55       33.74      2.94 o 
   0   5  22       17.03       21.32      3.06 o 
   1   5  22        3.64        4.44      2.91 o 
  -2   6  22        0.71        0.21      1.31 o 
  -1   6  22       10.56        7.51      3.12 o 
   0   6  22        1.38        1.77      1.61 o 
  -1   7  22        4.62        2.72      1.73 o 
  -1  -7  23       22.70       20.95      2.32 o 
   0  -7  23        0.84        0.33      0.76 o 
  -1  -6  23        1.29        0.41      0.92 o 
   0  -6  23        7.15        3.34      1.82 o 
  -2  -5  23       25.11       28.90      1.60 o 
  -1  -5  23       21.85       21.83      2.71 o 
   0  -5  23       45.97       42.14      2.87 o 
   1  -5  23       10.54        8.41      2.10 o 
  -2  -4  23       21.49       18.91      1.70 o 
  -1  -4  23        0.33        0.06      1.00 o 
   0  -4  23        8.90        5.09      4.07 o 
   1  -4  23       11.96       13.91      2.67 o 
  -2  -3  23        2.92        1.99      0.95 o 
  -1  -3  23       10.19       12.20      1.84 o 
   0  -3  23        3.57        3.26      3.59 o 
   1  -3  23        0.24        1.37      1.62 o 
  -2  -2  23        9.45       11.14      1.37 o 
  -1  -2  23        8.03        4.12      2.02 o 
   0  -2  23        0.69        0.69      1.53 o 
   1  -2  23        0.01       -0.35      1.26 o 
  -2  -1  23        3.29        0.12      0.97 o 
  -1  -1  23        0.98        1.90      1.32 o 
   0  -1  23        5.09       13.48      4.95 o 
   1  -1  23        2.74        2.32      1.99 o 
  -2   0  23        6.14        4.62      1.23 o 
  -1   0  23       32.07       37.03      2.87 o 
   0   0  23        2.03        2.06      1.70 o 
   1   0  23       22.35       14.52      2.82 o 
  -2   1  23        0.41       -0.09      1.07 o 
  -1   1  23        3.74        1.59      1.26 o 
   0   1  23        0.11        2.81      1.53 o 
   1   1  23       62.46       70.58      4.32 o 
  -2   2  23        0.90       -0.16      0.99 o 
  -1   2  23        2.97        5.01      1.53 o 
   0   2  23        8.28        9.93      2.38 o 
   1   2  23       47.05       45.71      5.48 o 
  -2   3  23        7.21        5.20      3.46 o 
  -1   3  23        7.99        5.60      2.62 o 
   0   3  23        9.33        9.00      2.29 o 
   1   3  23        4.90        6.86      2.12 o 
  -2   4  23        0.06        0.23      1.02 o 
  -1   4  23        0.95        1.48      1.58 o 
   0   4  23        1.56        5.58      1.88 o 
   1   4  23        2.70        4.73      2.63 o 
  -1   5  23       11.79       13.51      2.29 o 
   0   5  23        0.02       -1.84      3.68 o 
  -1  -5  24        8.65        8.47      1.70 o 
   0  -5  24       63.90       70.02      4.42 o 
  -1  -4  24       19.61       24.51      3.77 o 
   0  -4  24        3.86        1.04      1.28 o 
  -2  -3  24        0.00       -0.08      1.16 o 
  -1  -3  24        2.33        1.66      1.32 o 
   0  -3  24        3.18        3.80      1.89 o 
  -2  -2  24        4.08        2.27      2.32 o 
  -1  -2  24       10.42       12.22      1.93 o 
   0  -2  24       31.31       33.15      4.21 o 
   1  -2  24       33.81       31.62      3.02 o 
  -2  -1  24        1.23        0.00      1.09 o 
  -1  -1  24        0.91       -0.31      1.58 o 
   0  -1  24       12.02        7.95      2.15 o 
   1  -1  24       18.14       23.44      2.74 o 
  -2   0  24        6.25        2.56      4.03 o 
  -1   0  24        1.36        0.93      1.13 o 
   0   0  24       50.95       49.24      4.91 o 
   1   0  24       12.16       11.98      2.96 o 
  -2   1  24       11.58        5.88      5.78 o 
  -1   1  24        4.47        3.12      1.83 o 
   0   1  24        5.62        2.95      1.62 o 
   1   1  24        0.97        1.42      2.06 o 
  -2   2  24        0.34        1.29      1.36 o 
  -1   2  24        5.19        5.91      1.92 o 
   0   2  24        0.91        1.10      1.68 o 
  -1   3  24        0.92        1.43      1.41 o 
   0   3  24        1.77        0.93      1.42 o 
  -1   4  24        3.66        3.05      1.64 o 
  -1  -2  25       10.62       14.53      1.83 o 
   0  -2  25        4.09        2.96      2.46 o 
  -1  -1  25        0.43        1.57      1.62 o 
   0  -1  25        0.16        0.55      1.55 o 
  -1   0  25       13.79       20.95      2.21 o 
   0   0  25       10.09       10.59      2.61 o 
  -1   1  25        6.60        6.89      1.99 o 
                                                 
